# Supplementary material for: Reliable enteric methane prediction from the cattle (Bos taurus) rumen microbiome
Source: Commun Biol. 2026 Apr 13;9:810. doi: 10.1038/s42003-026-10048-8 (PMC13265817; doi:10.1038/s42003-026-10048-8)
Supplement: Supplementary file 4 — Supplementary Data 1 [file 42003_2026_10048_MOESM4_ESM.xlsx]

## Sheet: Supplementary Data 1
Classification of KEGG orthologs (KO) from the rumen metagenome based on their associated microbial biological processes, as delineated in the KEGG database consulted in May 2024. Column names: (1) Mean CLR-trasformed abundance in Australia (2) Mean CLR-trasformed abundance in Spain (3) CLR-trasformed abundance difference between countries (4) p_value Wilcoxon test (5) p_value corrected with fals…
	(1)	(2)	(3)	(4)	(5)
Mean	-9.59342e-17	-9.78976e-17	2.1289e-17	0.0520176	0.0542485
SD	0.745031	0.742138	0.272356	0.167142	0.171323
Min	-2.61222	-2.05921	-2.95336	5.40577e-139	5.57875e-136
Max	2.84209	2.81413	0.85358	1	1
KO	(1)	(2)	(3)	(4)	(5)	(6)	(7)	(8)	(9)	(10)	(11)
K15633	0.480214	0.745632	-0.265418	8.7504e-111	1.6723e-109	X
K00625	0.445254	0.291063	0.154191	2.14694e-68	1.27335e-67	X
K00925	0.502	0.639004	-0.137004	7.53701e-58	3.47241e-57	X
K15635	0.00485511	-0.225085	0.22994	2.45263e-54	1.02891e-53	X
K00024	0.143562	0.355273	-0.211711	1.51741e-53	6.26388e-53	X
K00018	0.0887952	-0.0936612	0.182456	4.3383e-52	1.75573e-51	X
K01007	-1.67272	-1.22929	-0.443428	2.61818e-39	7.85455e-39	X
K04041	0.249361	0.147862	0.101498	3.01472e-19	5.80445e-19	X
K01624	0.56712	0.552753	0.0143677	0.12196	0.135482	X
K21071	-0.545203	-0.498768	-0.0464353	0.961675	0.964478	X
K03151	-0.911173	-0.745116	-0.166057	1.5245e-05	2.06739e-05		X	X
K00937	-0.687642	-0.682426	-0.00521596	0.622717	0.643932		X	X
K01791	0.509573	0.768569	-0.258996	7.36709e-80	5.67376e-79		X		X	X
K01051	1.17811	0.823637	0.354469	3.75827e-92	3.91771e-91		X		X
K01179	1.785	1.56519	0.21981	8.87298e-57	3.91321e-56		X		X
K00426	-0.102068	-0.271164	0.169096	3.24578e-25	7.15737e-25		X		X
K02775	-0.0967109	-0.27813	0.181419	1.90425e-24	4.11126e-24		X		X
K00425	-0.00277595	-0.14186	0.139084	1.87998e-19	3.63323e-19		X		X
K00244	-0.726083	-0.556844	-0.169239	1.69832e-06	2.37811e-06		X		X
K09474	-0.00963964	-0.0873418	0.0777022	8.46892e-06	1.15761e-05		X		X
K07260	-0.917243	-0.946841	0.0295978	0.35768	0.380542		X		X
K01768	0.258702	0.267734	-0.009032	0.214608	0.233624		X			X	X
K01728	0.918918	0.378491	0.540427	8.53769e-108	1.42111e-106		X			X
K02563	-0.00199436	0.224941	-0.226936	2.05367e-56	8.86771e-56		X			X
K01218	0.626315	0.445801	0.180514	2.06315e-47	7.6042e-47		X			X
K01658	-0.184297	-0.370288	0.185991	1.68947e-33	4.4478e-33		X			X
K07173	0.142735	0.0135561	0.129179	3.45927e-27	8.05862e-27		X			X
K00703	0.464271	0.602734	-0.138463	8.20995e-25	1.78372e-24		X			X
K01912	0.771842	0.731465	0.0403775	0.00171184	0.00214863		X			X
K03606	0.15655	0.121471	0.0350791	0.00193613	0.00242192		X			X
K00975	-0.0960633	-0.163888	0.0678244	0.00941355	0.0113452		X			X
K00640	0.759094	0.739557	0.0195375	0.3147	0.336898		X			X
K11752	0.165145	0.173962	-0.00881734	0.466694	0.489957		X			X
K01657	0.155286	0.156035	-0.000748585	0.52126	0.543374		X			X
K07029	-0.238817	-0.862236	0.623419	5.70047e-133	4.90241e-131		X
K00945	1.01222	0.703648	0.308569	4.0374e-130	2.97614e-128		X
K01006	0.665886	1.16484	-0.498952	6.53789e-126	3.96888e-124		X
K21636	1.33169	1.78891	-0.45722	3.76222e-124	2.04348e-122		X
K09459	-1.6968	-0.745123	-0.95168	1.43354e-123	7.39707e-122		X
K19302	0.545464	0.22408	0.321384	9.31505e-122	4.17962e-120		X
K01714	0.852797	0.53163	0.321167	2.86953e-121	1.2339e-119		X
K01838	-0.43976	-0.941525	0.501765	7.59266e-120	2.52762e-118		X
K01841	-1.37413	-0.471425	-0.90271	5.68152e-119	1.77677e-117		X
K22391	-0.70119	-1.32291	0.621723	1.7337e-114	4.16087e-113		X
K01207	0.0571617	0.574657	-0.517495	1.3296e-113	3.11852e-112		X
K01091	1.06279	0.818619	0.244173	7.73267e-112	1.66252e-110		X
K00891	0.354407	0.0757574	0.278649	4.79583e-108	8.38864e-107		X
K03816	-0.206136	-0.687273	0.481137	5.84086e-105	9.2735e-104		X
K15876	-0.414675	-1.02858	0.613908	2.20918e-103	3.25697e-102		X
K02823	0.210323	-0.0499392	0.260262	1.53893e-101	2.06257e-100		X
K19270	-0.801243	-1.25189	0.450649	1.97432e-101	2.57911e-100		X
K11751	-0.128143	0.472419	-0.600562	2.03692e-98	2.44431e-97		X
K08681	-1.98144	-1.18799	-0.793454	3.16553e-97	3.7123e-96		X
K00176	-0.332921	-0.733994	0.401073	4.65727e-93	4.95495e-92		X
K03385	-0.190505	-0.66025	0.469745	1.04521e-91	1.06798e-90		X
K15855	-2.25737	-1.34678	-0.910585	1.20742e-91	1.22163e-90		X
K05349	2.14001	2.3939	-0.253896	1.37874e-91	1.38142e-90		X
K11175	0.207357	-0.0533253	0.260682	5.8496e-91	5.74932e-90		X
K17828	0.307148	0.0863348	0.220813	4.87984e-88	4.57818e-87		X
K00756	-1.60094	-0.81823	-0.782713	3.45331e-87	3.18198e-86		X
K00978	-1.42249	-0.935566	-0.486922	2.22539e-86	2.01456e-85		X
K01654	-1.73728	-1.10572	-0.631567	5.22451e-85	4.60829e-84		X
K01815	0.370589	0.0768263	0.293762	8.78057e-84	7.55129e-83		X
K13010	-0.900589	-0.50573	-0.39486	1.8245e-81	1.4596e-80		X
K01715	-1.73919	-0.685077	-1.05411	2.24286e-81	1.78049e-80		X
K00265	0.500879	0.816821	-0.315943	2.79257e-77	2.04393e-76		X
K01854	0.123979	0.453232	-0.329253	1.83656e-76	1.32541e-75		X
K00874	0.766561	0.565931	0.20063	2.0168e-75	1.42558e-74		X
K01625	0.0647553	-0.165185	0.229941	1.36495e-74	9.39085e-74		X
K17716	-0.844292	-0.380137	-0.464155	2.92708e-74	2.0005e-73		X
K06215	-0.964511	-0.458426	-0.506085	4.09918e-74	2.76494e-73		X
K01610	0.39824	0.600776	-0.202536	4.09555e-73	2.67507e-72		X
K19854	-0.934131	-1.3596	0.425467	1.47022e-72	9.54256e-72		X
K11358	-1.26313	-0.555534	-0.7076	8.31021e-72	5.29391e-71		X
K17723	-0.517155	-0.200458	-0.316697	2.99365e-71	1.88381e-70		X
K02361	-0.29848	-0.676138	0.377658	7.72318e-71	4.8305e-70		X
K01000	0.20641	0.419261	-0.212851	6.75508e-70	4.1744e-69		X
K05366	0.994452	1.16445	-0.17	2.27435e-69	1.38066e-68		X
K00788	0.178493	-0.0523556	0.230849	3.02511e-69	1.81507e-68		X
K01629	-0.124575	-0.407483	0.282908	2.67159e-68	1.57548e-67		X
K03430	-2.41304	-1.76751	-0.645528	3.27482e-68	1.90939e-67		X
K19068	-1.02897	-0.548851	-0.480119	3.8035e-67	2.18067e-66		X
K03737	0.81391	1.0196	-0.20569	1.09976e-66	6.23599e-66		X
K01911	-0.24078	-0.575351	0.334572	1.23718e-66	6.97686e-66		X
K15923	1.0255	1.26779	-0.242287	1.43325e-66	8.03866e-66		X
K01491	0.121834	0.300956	-0.179122	2.17357e-66	1.2125e-65		X
K00930	0.362234	0.19399	0.168243	5.06389e-66	2.80964e-65		X
K01515	0.076492	-0.291451	0.367943	5.1755e-65	2.84102e-64		X
K08968	0.0386414	-0.19981	0.238452	7.12379e-65	3.88981e-64		X
K01661	-0.218382	-0.555704	0.337322	3.08947e-64	1.66059e-63		X
K03784	-0.341618	0.0871432	-0.428761	9.02067e-64	4.79863e-63		X
K13663	-0.931921	-1.38962	0.457704	1.53587e-62	7.96494e-62		X
K00330	-0.245019	-0.561566	0.316546	2.36525e-62	1.20839e-61		X
K02501	-0.0202581	-0.207591	0.187333	4.39865e-62	2.2252e-61		X
K11755	-0.0292468	-0.23061	0.201363	8.13047e-62	4.093e-61		X
K00762	0.506443	0.324791	0.181652	1.57317e-61	7.88115e-61		X
K01653	0.00287032	-0.205395	0.208265	3.21542e-61	1.59534e-60		X
K01193	0.356047	0.0721647	0.283882	3.29182e-61	1.62543e-60		X
K00859	0.172677	-0.0029737	0.17565	1.11843e-60	5.39356e-60		X
K03271	-1.3141	-0.82218	-0.491916	2.01461e-60	9.62534e-60		X
K01607	0.168797	-0.0386653	0.207462	4.79145e-60	2.2787e-59		X
K21063	-0.511419	-0.892128	0.380709	1.94468e-59	9.08103e-59		X
K03077	-0.0196057	-0.23951	0.219904	1.79172e-58	8.32907e-58		X
K01775	0.604191	0.74163	-0.137439	8.21945e-58	3.76999e-57		X
K01925	0.277027	0.448263	-0.171236	3.07501e-57	1.39185e-56		X
K01119	-0.20653	0.0651133	-0.271644	4.32077e-57	1.93032e-56		X
K01130	-1.54165	-1.10614	-0.435506	8.48088e-57	3.75634e-56		X
K02078	1.12917	0.979953	0.149221	2.00793e-56	8.70664e-56		X
K06131	0.845836	0.692486	0.15335	5.0615e-55	2.14957e-54		X
K01744	-0.937704	-0.537892	-0.399812	2.76332e-54	1.1499e-53		X
K02614	-0.306686	-0.600826	0.29414	2.3257e-52	9.44932e-52		X
K00912	-0.268547	-0.0449239	-0.223623	7.94093e-52	3.16411e-51		X
K01924	0.407334	0.548033	-0.140699	1.60904e-51	6.36218e-51		X
K00336	-1.31549	-0.738469	-0.577022	2.33822e-51	9.14031e-51		X
K03743	-0.111967	-0.335563	0.223596	2.4618e-51	9.5871e-51		X
K01686	0.234649	0.0525987	0.18205	1.44507e-50	5.60643e-50		X
K02114	-0.312393	-0.531252	0.218859	1.24425e-49	4.77347e-49		X
K02112	0.296569	0.449255	-0.152686	4.16093e-49	1.56718e-48		X
K06881	0.406466	0.276845	0.12962	6.90833e-49	2.59251e-48		X
K00077	-0.290266	-0.516206	0.22594	7.08399e-49	2.6488e-48		X
K01804	0.505591	0.285336	0.220255	2.6696e-48	9.94595e-48		X
K07248	-0.519797	-0.917846	0.398049	3.23222e-48	1.19987e-47		X
K02110	-0.143498	-0.338723	0.195225	1.10199e-47	4.07618e-47		X
K01956	-0.522829	-0.274989	-0.24784	8.86126e-47	3.20871e-46		X
K02473	-2.61222	-2.05921	-0.553013	1.16062e-46	4.18798e-46		X
K01818	-0.539641	-0.920342	0.380701	1.98087e-46	7.12287e-46		X
K00010	-0.862788	-1.18896	0.326169	2.06327e-46	7.39337e-46		X
K01633	-0.282582	-0.564588	0.282006	3.54495e-46	1.26588e-45		X
K00067	0.44368	0.570074	-0.126394	3.87643e-46	1.37947e-45		X
K01808	0.288407	0.138212	0.150195	6.81283e-46	2.4161e-45		X
K02500	0.0538116	-0.107969	0.16178	9.68872e-46	3.42423e-45		X
K21574	0.227369	0.454687	-0.227318	3.30072e-45	1.15469e-44		X
K00800	0.705088	0.576776	0.128313	3.34076e-45	1.16475e-44		X
K01200	0.293622	0.498601	-0.204979	5.11328e-45	1.76485e-44		X
K00040	0.0576558	-0.130655	0.18831	5.95487e-45	2.03491e-44		X
K00806	0.204955	0.333273	-0.128318	7.8192e-45	2.64571e-44		X
K07407	0.890227	1.05394	-0.163717	2.34371e-44	7.82752e-44		X
K02111	0.31586	0.455366	-0.139505	7.64806e-44	2.53788e-43		X
K01126	-0.337748	0.04139	-0.379138	8.95907e-44	2.96338e-43		X
K13017	-0.758817	-0.51462	-0.244197	1.25836e-43	4.14896e-43		X
K09457	0.0746796	-0.100841	0.17552	2.85487e-43	9.35309e-43		X
K05946	-1.19416	-0.906101	-0.28806	6.50526e-43	2.1178e-42		X
K00331	-0.173914	-0.401427	0.227512	1.43736e-42	4.66464e-42		X
K00651	0.262581	0.0805673	0.182014	9.75983e-42	3.09912e-41		X
K00075	0.168185	0.311331	-0.143146	1.2614e-40	3.95674e-40		X
K02226	-0.893993	-1.27693	0.382936	2.82059e-40	8.74128e-40		X
K01588	0.304851	0.157393	0.147458	4.7713e-40	1.46984e-39		X
K02231	-0.329946	-0.594784	0.264838	5.6333e-40	1.73023e-39		X
K03787	0.160007	0.0112242	0.148783	2.18773e-39	6.60158e-39		X
K00705	1.06374	1.18798	-0.124247	9.64661e-39	2.88559e-38		X
K01805	-0.677619	-1.00285	0.325229	1.07427e-38	3.20417e-38		X
K01685	0.175802	0.00225469	0.173547	1.37205e-38	4.05719e-38		X
K02474	-1.39188	-1.03012	-0.36176	2.32853e-38	6.86583e-38		X
K03273	-1.40855	-1.04157	-0.366975	9.48925e-38	2.77419e-37		X
K03524	0.333684	0.210952	0.122732	1.00251e-37	2.92256e-37		X
K01928	0.452714	0.597693	-0.144979	1.06298e-37	3.09012e-37		X
K07043	-0.0217563	-0.2083	0.186543	1.77953e-37	5.12983e-37		X
K01187	1.0958	1.24079	-0.144987	2.44366e-37	7.02466e-37		X
K00794	0.0396895	-0.127499	0.167188	1.48922e-36	4.2455e-36		X
K01955	1.18986	1.30875	-0.118893	2.60958e-36	7.35816e-36		X
K00634	0.0322138	0.36339	-0.331176	3.02313e-36	8.47791e-36		X
K01652	0.481603	0.598938	-0.117336	7.13273e-36	1.97345e-35		X
K01012	-0.865587	-0.49883	-0.366757	1.49531e-35	4.10415e-35		X
K00041	0.11745	-0.0457689	0.163219	1.52209e-35	4.16658e-35		X
K00648	0.487217	0.617576	-0.130359	1.74182e-35	4.75545e-35		X
K03517	0.0919435	0.230924	-0.13898	6.41316e-35	1.73256e-34		X
K03587	0.449444	0.594725	-0.145281	2.35205e-34	6.28839e-34		X
K00853	0.0184103	-0.131955	0.150365	7.40357e-34	1.96413e-33		X
K19286	-0.0745779	-0.257621	0.183044	2.25535e-33	5.89247e-33		X
K16165	-1.11197	-1.38436	0.272383	7.4704e-33	1.93219e-32		X
K07816	-0.965631	-1.3347	0.369064	8.19015e-33	2.11306e-32		X
K04486	-0.772102	-1.12914	0.357037	8.53175e-33	2.1957e-32		X
K02233	-0.266549	-0.478262	0.211713	9.37892e-32	2.38989e-31		X
K00847	0.902328	0.782773	0.119555	2.40335e-31	6.07907e-31		X
K13683	-0.43387	-0.690947	0.257076	5.32655e-31	1.32778e-30		X
K01190	2.25747	2.37146	-0.113994	3.64729e-30	8.9833e-30		X
K01662	0.657239	0.780058	-0.12282	3.76812e-30	9.25882e-30		X
K12308	0.201458	0.0582804	0.143178	6.76581e-30	1.65458e-29		X
K00239	0.337494	0.471592	-0.134099	8.79713e-30	2.14625e-29		X
K01424	0.313847	0.194879	0.118968	3.39255e-29	8.23791e-29		X
K01840	0.226631	0.362119	-0.135488	7.56424e-29	1.8239e-28		X
K03786	0.127117	-0.00516821	0.132285	1.33168e-28	3.19604e-28		X
K01754	-1.02033	-0.654209	-0.366124	1.92868e-28	4.60741e-28		X
K02113	-0.414062	-0.580735	0.166672	2.39075e-28	5.68491e-28		X
K00014	0.228103	0.122361	0.105742	2.41665e-27	5.65528e-27		X
K01687	0.311718	0.423863	-0.112145	3.07615e-27	7.18232e-27		X
K00941	0.178489	0.0118929	0.166596	4.35964e-27	1.01105e-26		X
K02190	-0.366778	-0.570456	0.203678	4.90094e-27	1.13149e-26		X
K03183	0.0774648	-0.0286773	0.106142	6.32595e-27	1.45398e-26		X
K19353	0.137365	-0.0457078	0.183073	6.32595e-27	1.45398e-26		X
K06042	-1.35434	-1.62398	0.269637	9.33841e-27	2.13686e-26		X
K00951	1.24323	1.32554	-0.0823081	1.16747e-26	2.65967e-26		X
K03800	-0.089571	-0.256054	0.166483	1.91333e-26	4.34924e-26		X
K00266	1.29849	1.22149	0.0770018	2.00877e-26	4.55614e-26		X
K01591	0.250489	0.157987	0.0925018	6.08261e-26	1.37358e-25		X
K01676	0.138467	0.290792	-0.152325	6.51886e-26	1.46888e-25		X
K03814	-0.22542	-0.373169	0.147749	1.53253e-25	3.4382e-25		X
K01609	-0.149765	-0.303187	0.153422	2.45475e-25	5.4597e-25		X
K11717	0.705451	0.813634	-0.108183	2.73214e-25	6.05058e-25		X
K01208	-1.49581	-1.22185	-0.273958	2.89084e-25	6.38833e-25		X
K01198	0.24209	0.126044	0.116047	3.65468e-25	8.04186e-25		X
K00950	0.108124	-0.0321798	0.140304	5.40138e-25	1.18601e-24		X
K18930	-0.336406	-0.131676	-0.20473	6.50526e-25	1.42234e-24		X
K01255	-0.796544	-0.473888	-0.322656	8.63103e-25	1.87127e-24		X
K00821	0.282213	0.190183	0.0920302	2.46142e-24	5.29206e-24		X
K00647	0.741951	0.885355	-0.143404	2.6783e-24	5.73446e-24		X
K00766	0.0979925	-0.0201645	0.118157	4.92673e-24	1.05267e-23		X
K02117	-0.977634	-0.719758	-0.257876	1.03675e-23	2.20148e-23		X
K00817	0.536679	0.444644	0.0920345	2.32386e-23	4.90435e-23		X
K00793	0.0569391	-0.0794861	0.136425	2.64176e-23	5.56386e-23		X
K00655	0.368523	0.282429	0.0860936	5.74681e-23	1.20298e-22		X
K00761	0.302692	0.217396	0.0852953	7.57741e-23	1.58297e-22		X
K01627	-0.142732	-0.0114027	-0.13133	1.30174e-21	2.65494e-21		X
K16066	-0.437397	-0.602168	0.164771	1.99293e-21	4.04067e-21		X
K12524	0.218253	0.352919	-0.134666	2.83014e-21	5.71567e-21		X
K19294	0.92858	0.821194	0.107387	3.22358e-21	6.49752e-21		X
K00384	0.51591	0.594849	-0.078939	6.43405e-21	1.28931e-20		X
K04720	0.130871	-0.0310593	0.16193	9.99025e-21	1.99034e-20		X
K01812	0.217849	0.111488	0.10636	1.362e-20	2.70305e-20		X
K13789	0.264981	0.178916	0.0860643	2.41228e-20	4.7691e-20		X
K01129	0.517288	0.434367	0.0829206	4.61863e-20	9.07891e-20		X
K06920	-0.098843	0.0266774	-0.12552	1.59691e-19	3.09777e-19		X
K00973	0.942837	1.02099	-0.0781486	3.67449e-19	7.06158e-19		X
K01214	-0.716508	-0.478763	-0.237746	3.81871e-19	7.31151e-19		X
K01571	-0.75473	-0.974425	0.219695	8.2164e-19	1.56157e-18		X
K01579	-0.273385	-0.414389	0.141005	1.05904e-18	2.00907e-18		X
K03147	-0.935933	-0.667747	-0.268186	1.63571e-18	3.09166e-18		X
K08679	-0.0269904	0.0918422	-0.118833	2.29705e-18	4.31795e-18		X
K06167	-0.666511	-0.530953	-0.135558	3.95267e-18	7.38977e-18		X
K01695	-0.0417305	-0.156875	0.115144	5.84013e-18	1.084e-17		X
K00768	-0.214963	-0.35782	0.142858	8.19716e-18	1.51603e-17		X
K00338	-0.370542	-0.511235	0.140694	1.37101e-17	2.5311e-17		X
K03526	0.455553	0.524029	-0.0684767	4.41989e-17	8.07314e-17		X
K00712	-0.774794	-1.00095	0.226154	4.96255e-17	9.03237e-17		X
K07271	0.638978	0.713189	-0.0742107	5.84547e-17	1.0602e-16		X
K15921	1.24288	1.10848	0.1344	5.91619e-17	1.07114e-16		X
K00340	-0.51113	-0.664611	0.153481	7.084e-17	1.28033e-16		X
K00339	-0.429239	-0.570881	0.141642	1.44287e-16	2.59867e-16		X
K00677	0.601551	0.506212	0.0953384	1.62081e-16	2.91408e-16		X
K02227	-0.315086	-0.450662	0.135575	1.97287e-16	3.52859e-16		X
K00262	0.963139	1.02601	-0.0628749	2.35521e-16	4.20516e-16		X
K10536	-0.398874	-0.283421	-0.115454	7.56762e-16	1.33729e-15		X
K00969	0.223251	0.145325	0.0779261	8.05645e-16	1.41882e-15		X
K00290	0.163073	0.0702063	0.0928669	1.08312e-15	1.90423e-15		X
K01914	0.225404	0.313281	-0.087877	2.09806e-15	3.65743e-15		X
K13378	-0.0503208	-0.174642	0.124322	2.46699e-15	4.28609e-15		X
K00954	0.304363	0.223554	0.0808096	2.88649e-15	4.99808e-15		X
K01814	-0.472576	-0.605415	0.132838	3.73846e-15	6.45165e-15		X
K05936	-0.675966	-0.829755	0.153789	4.82602e-15	8.31461e-15		X
K01586	0.443807	0.516371	-0.0725645	4.96957e-15	8.54766e-15		X
K10206	0.785833	0.721458	0.064375	5.83097e-15	1.00126e-14		X
K00099	0.368064	0.431993	-0.0639286	7.2657e-15	1.24348e-14		X
K06041	0.013788	0.116199	-0.102411	1.9801e-14	3.37206e-14		X
K00610	-1.36967	-1.21595	-0.153717	6.72363e-14	1.13564e-13		X
K11754	0.406315	0.351384	0.0549309	6.91513e-14	1.16608e-13		X
K02115	-0.236039	-0.154317	-0.0817219	2.48077e-13	4.13595e-13		X
K01790	0.506461	0.571454	-0.0649928	4.71766e-13	7.82737e-13		X
K01733	0.407298	0.340797	0.0665015	6.07043e-13	1.00395e-12		X
K04518	-0.566884	-0.482362	-0.0845223	8.4573e-13	1.39424e-12		X
K01713	-0.241306	-0.382552	0.141246	1.3855e-12	2.26598e-12		X
K00895	0.142545	0.240732	-0.0981874	1.8327e-12	2.98791e-12		X
K12410	0.772541	0.71309	0.0594507	2.64611e-12	4.30045e-12		X
K02188	-0.262558	-0.400649	0.138091	7.47799e-12	1.20583e-11		X
K00919	0.247933	0.190661	0.0572717	1.60658e-11	2.57053e-11		X
K01778	0.348511	0.283231	0.0652798	1.66397e-11	2.65823e-11		X
K01921	0.474767	0.52696	-0.0521936	2.54021e-11	4.04552e-11		X
K01933	0.350692	0.284962	0.0657301	2.85201e-11	4.53508e-11		X
K03621	-0.993059	-0.759855	-0.233205	3.18888e-11	5.05518e-11		X
K00215	0.350712	0.293459	0.0572531	4.79422e-11	7.55365e-11		X
K11753	0.267233	0.316759	-0.0495255	5.10522e-11	8.03138e-11		X
K01465	0.404155	0.345415	0.0587392	1.24965e-10	1.95401e-10		X
K00609	0.11084	0.17152	-0.0606806	1.46674e-10	2.28999e-10		X
K04517	-1.0443	-1.22671	0.182413	4.66702e-10	7.17789e-10		X
K00175	0.653235	0.590912	0.0623227	5.9328e-10	9.09755e-10		X
K17103	0.0896704	0.0207209	0.0689495	2.01497e-09	3.05802e-09		X
K02536	-0.0131238	0.0656298	-0.0787536	2.55724e-09	3.86961e-09		X
K01243	0.230577	0.17276	0.0578163	3.7316e-09	5.62192e-09		X
K17744	-0.486822	-0.611976	0.125154	6.4275e-09	9.65528e-09		X
K00337	-0.159909	-0.24251	0.0826009	8.08474e-09	1.21095e-08		X
K00928	0.475206	0.420765	0.0544409	1.87415e-08	2.78692e-08		X
K00865	0.0289811	-0.0410481	0.0700292	5.0044e-08	7.336e-08		X
K00052	-0.059922	-0.120182	0.0602597	8.85331e-08	1.29048e-07		X
K00177	-0.573926	-0.517089	-0.0568376	1.14518e-07	1.6622e-07		X
K15986	-0.423688	-0.290881	-0.132807	1.32476e-07	1.91477e-07		X
K01736	0.402369	0.361727	0.0406414	1.65882e-07	2.39093e-07		X
K07259	0.157721	0.0968968	0.0608244	1.78547e-07	2.56273e-07		X
K14155	0.680289	0.6276	0.0526887	2.71208e-07	3.87655e-07		X
K00003	-0.971256	-1.11688	0.145622	3.64031e-07	5.1818e-07		X
K03340	0.255661	0.203568	0.0520928	4.82147e-07	6.85366e-07		X
K19355	-0.354307	-0.440301	0.0859933	5.37816e-07	7.63447e-07		X
K01704	-0.862009	-0.788365	-0.0736448	2.07952e-06	2.89618e-06		X
K01776	0.353405	0.31087	0.0425358	2.72484e-06	3.77961e-06		X
K00748	0.116035	0.180661	-0.0646265	3.21154e-06	4.44874e-06		X
K01209	1.42432	1.38729	0.0370337	3.34681e-06	4.62371e-06		X
K06897	-0.500038	-0.374772	-0.125266	6.32147e-06	8.68676e-06		X
K02851	-0.441941	-0.499939	0.0579975	7.03382e-06	9.6528e-06		X
K00278	0.301297	0.355841	-0.0545439	7.32025e-06	1.00325e-05		X
K02527	0.162264	0.219024	-0.0567602	1.18154e-05	1.61077e-05		X
K00059	1.32447	1.35729	-0.032824	1.18925e-05	1.61914e-05		X
K15519	-0.795397	-0.885233	0.0898354	1.38403e-05	1.87936e-05		X
K00796	0.188066	0.140051	0.0480152	1.85908e-05	2.50466e-05		X
K01740	1.28205	1.24973	0.0323262	1.95865e-05	2.63537e-05		X
K01938	-0.0228642	-0.0728323	0.049968	2.22043e-05	2.98371e-05		X
K02371	-1.36599	-1.23883	-0.127154	2.53433e-05	3.40108e-05		X
K00790	0.645561	0.684329	-0.0387683	2.79088e-05	3.7405e-05		X
K01649	0.43215	0.398378	0.0337729	2.82595e-05	3.7826e-05		X
K00971	0.841747	0.806055	0.0356924	4.24384e-05	5.66577e-05		X
K00525	0.124392	0.185057	-0.0606649	4.92409e-05	6.56546e-05		X
K00297	0.291639	0.24588	0.0457587	6.29772e-05	8.37532e-05		X
K09809	0.618698	0.671405	-0.0527071	6.40422e-05	8.50599e-05		X
K00606	-0.137989	-0.189616	0.0516272	6.68594e-05	8.86876e-05		X
K01438	0.0182861	0.0654022	-0.0471161	0.00012117	0.000159297		X
K00241	0.0138029	-0.0271527	0.0409556	0.000131205	0.00017227		X
K19354	-0.844523	-0.785466	-0.0590571	0.000141695	0.000185335		X
K00145	-0.040227	0.00854355	-0.0487706	0.000168875	0.000220328		X
K01270	1.06432	1.02929	0.0350345	0.000227442	0.000295246		X
K01738	0.784905	0.821931	-0.0370269	0.00032283	0.000418018		X
K07007	0.286582	0.245128	0.0414542	0.000328502	0.00042483		X
K02189	-1.5484	-1.6426	0.0941963	0.000583434	0.000750753		X
K10012	-1.36517	-1.469	0.103825	0.000913547	0.00116393		X
K00991	0.600347	0.570504	0.0298427	0.00108322	0.00137331		X
K02108	0.217737	0.181843	0.0358948	0.00148823	0.00187528		X
K16363	0.0140418	-0.0207919	0.0348337	0.00170688	0.00214555		X
K01673	-0.0162597	-0.0597921	0.0435324	0.00171349	0.00214863		X
K01923	0.276752	0.250465	0.0262869	0.00172179	0.00215642		X
K16153	-0.395584	-0.335043	-0.0605406	0.00206597	0.00256877		X
K01918	-0.109097	-0.150584	0.0414873	0.00241945	0.00300465		X
K00341	-0.0454175	0.00281799	-0.0482355	0.00258344	0.00320445		X
K03269	0.0347257	-0.00117356	0.0358993	0.00264689	0.00327922		X
K00335	-1.15768	-1.09181	-0.0658731	0.0029971	0.00369095		X
K00652	0.103536	0.134383	-0.030847	0.0030613	0.00376551		X
K01735	0.318263	0.292904	0.0253587	0.0031556	0.00387227		X
K09011	-0.679139	-0.626413	-0.0527257	0.00337676	0.00413383		X
K02109	-0.307905	-0.357848	0.0499433	0.00361195	0.00441651		X
K00979	-0.0971417	-0.0542714	-0.0428702	0.00420214	0.00511996		X
K06966	0.238951	0.20901	0.0299409	0.00484847	0.00589354		X
K06949	0.349129	0.326096	0.023033	0.00522482	0.00634355		X
K07258	0.0274739	-0.030887	0.0583609	0.00593842	0.00719302		X
K14652	0.206464	0.179731	0.0267321	0.010602	0.0127076		X
K02551	0.0262636	-0.00427992	0.0305435	0.0111315	0.0133114		X
K04516	-0.0931563	-0.0548791	-0.0382772	0.0113041	0.0135021		X
K06287	0.118815	0.0881723	0.0306422	0.0142034	0.016887		X
K01696	0.209734	0.226	-0.0162654	0.0168748	0.019994		X
K00133	0.476735	0.455283	0.0214519	0.020266	0.0239297		X
K06153	0.35481	0.333862	0.0209488	0.0232547	0.0273336		X
K01929	0.465193	0.480547	-0.0153544	0.0237416	0.0278741		X
K00283	-0.078418	-0.106794	0.0283765	0.0267743	0.0312216		X
K03473	-0.758037	-0.774038	0.0160014	0.0275429	0.0320816		X
K02843	-1.06749	-1.12948	0.0619893	0.0309426	0.0359198		X
K00053	0.234249	0.21435	0.0198986	0.0311859	0.0361211		X
K02523	0.115746	0.140011	-0.0242651	0.0346477	0.0400408		X
K02232	-0.286035	-0.324084	0.0380487	0.0395609	0.0453632		X
K01770	0.213569	0.189799	0.0237702	0.0412779	0.0472795		X
K00812	0.84742	0.82154	0.0258808	0.0414474	0.0474209		X
K03527	0.24897	0.261924	-0.0129545	0.0477605	0.0544628		X
K03760	-0.595491	-0.604232	0.0087414	0.0518887	0.0589099		X
K00013	-0.0372942	-0.0277323	-0.00956192	0.0523691	0.05939		X
K00147	0.31817	0.29549	0.0226801	0.0542216	0.0614233		X
K00259	-0.560227	-0.506007	-0.0542202	0.0605361	0.0685014		X
K18704	-1.29244	-1.24051	-0.0519271	0.0626652	0.0707554		X
K01945	0.418135	0.404573	0.0135616	0.0667713	0.075227		X
K03525	-0.436303	-0.4667	0.030397	0.0670245	0.07543		X
K03270	-0.169385	-0.191049	0.0216645	0.0815711	0.0916011		X
K09903	0.238275	0.249503	-0.011228	0.0945435	0.105938		X
K00343	-0.135414	-0.155827	0.0204137	0.100562	0.112438		X
K07405	0.0653327	0.0509268	0.014406	0.135878	0.150135		X
K02224	-0.624146	-0.598954	-0.0251921	0.206653	0.22544		X
K03431	-0.720022	-0.738262	0.0182405	0.228098	0.247526		X
K01433	-0.34068	-0.325147	-0.0155324	0.27352	0.295264		X
K02517	0.108241	0.128839	-0.0205984	0.274763	0.295987		X
K02548	-0.022257	-0.0165158	-0.00574122	0.283197	0.304437		X
K00174	0.801509	0.812287	-0.0107782	0.333192	0.356325		X
K00240	-0.00023146	-0.00339239	0.00316093	0.339174	0.362348		X
K01703	0.0872951	0.094002	-0.0067069	0.34595	0.369204		X
K01585	0.553559	0.567246	-0.0136863	0.374517	0.398045		X
K00946	0.0856083	0.0917463	-0.00613806	0.375433	0.398608		X
K10026	-0.570026	-0.56511	-0.00491565	0.411244	0.435286		X
K00702	0.399185	0.421574	-0.0223887	0.459608	0.48319		X
K05989	0.826401	0.838496	-0.0120958	0.459264	0.48319		X
K01960	0.388749	0.400321	-0.0115724	0.473839	0.496953		X
K00342	-0.127962	-0.130204	0.00224166	0.497428	0.519769		X
K05515	0.811585	0.806192	0.00539279	0.515568	0.537984		X
K00057	0.361032	0.368634	-0.00760187	0.540403	0.561627		X
K12251	-0.104735	-0.0956433	-0.00909188	0.607766	0.629102		X
K13038	0.197645	0.2046	-0.00695473	0.674282	0.69447		X
K06001	0.233891	0.241256	-0.00736464	0.706034	0.724281		X
K00097	-0.0248272	-0.0284932	0.003666	0.721896	0.739084		X
K00931	-0.0435697	-0.0401011	-0.00346867	0.721684	0.739084		X
K00845	1.11977	1.10893	0.0108405	0.746664	0.762174		X
K01089	-0.176186	-0.16944	-0.00674523	0.771047	0.783189		X
K00595	-0.625742	-0.631941	0.00619883	0.819591	0.830863		X
K03332	0.262936	0.268195	-0.00525943	0.855469	0.864686		X
K02123	-0.931475	-0.925655	-0.00582002	0.892545	0.89864		X
K03778	-0.556947	-0.546803	-0.0101448	0.910952	0.915387		X
K08289	-0.0776897	-0.081107	0.00341738	0.954672	0.958387		X
K00765	-0.136927	-0.143471	0.00654312	1	1		X
K03076	0.327215	0.677225	-0.35001	1.90525e-127	1.31081e-125			X	X	X
K03070	0.89291	1.22033	-0.327421	4.91644e-121	1.87917e-119			X	X	X
K03210	0.142725	-0.116601	0.259326	1.80791e-91	1.794e-90			X	X	X
K03075	0.136628	-0.107514	0.244143	2.77345e-75	1.93392e-74			X	X	X
K12257	0.531221	0.746406	-0.215185	1.79221e-71	1.1347e-70			X	X	X
K03110	0.0536901	0.258583	-0.204893	2.31002e-57	1.05019e-56			X	X	X
K03118	-0.0666092	-0.144096	0.0774868	2.49495e-08	3.69411e-08			X	X
K02314	0.936034	1.27234	-0.336303	7.49293e-120	2.52762e-118			X		X
K02335	0.735133	1.24772	-0.512583	2.20591e-137	7.58832e-135			X
K02931	-0.853112	-0.116083	-0.737029	1.83108e-135	3.77935e-133			X
K03043	0.621945	1.19926	-0.577316	2.21398e-135	3.80804e-133			X
K03046	0.66151	1.26062	-0.599112	4.69607e-135	6.92335e-133			X
K02337	1.0231	1.47956	-0.456459	5.96236e-135	7.69145e-133			X
K01972	0.580736	1.00223	-0.421498	1.42304e-134	1.63175e-132			X
K02982	-0.815477	-0.164872	-0.650605	1.31716e-133	1.23574e-131			X
K02986	-0.626758	-0.115439	-0.511319	6.92949e-125	3.97291e-123			X
K03701	1.31229	1.59626	-0.283962	3.34374e-121	1.3803e-119			X
K02933	-0.511004	-0.0836585	-0.427345	5.11169e-117	1.42575e-115			X
K06223	-0.242339	0.365252	-0.607591	7.48407e-113	1.67903e-111			X
K07462	0.51872	0.798847	-0.280127	5.95166e-112	1.30683e-110			X
K03584	0.306408	0.0545292	0.251879	7.3398e-103	1.05204e-101			X
K13993	1.36489	1.07543	0.289468	2.02273e-100	2.54568e-99			X
K03657	1.08229	1.35979	-0.277499	8.7997e-94	9.66095e-93			X
K03723	0.770156	1.008	-0.237847	2.54279e-93	2.7335e-92			X
K01159	-0.490176	-0.195911	-0.294265	3.08156e-85	2.76536e-84			X
K02968	0.268857	0.0624679	0.206389	3.41417e-77	2.48129e-76			X
K12573	0.548148	0.747153	-0.199005	2.24292e-76	1.60743e-75			X
K03702	0.569742	0.762962	-0.193221	7.26956e-76	5.17392e-75			X
K04066	0.629387	0.792053	-0.162666	3.08603e-63	1.61664e-62			X
K02945	0.50372	0.674473	-0.170753	6.31111e-63	3.28943e-62			X
K03703	0.640059	0.801293	-0.161234	3.93477e-61	1.93366e-60			X
K03100	0.891121	0.757813	0.133308	3.70358e-57	1.66904e-56			X
K03040	0.427233	0.576896	-0.149662	7.96076e-57	3.54117e-56			X
K02340	0.241752	0.0868824	0.15487	2.81588e-49	1.07232e-48			X
K03553	0.525679	0.641036	-0.115357	1.78769e-42	5.78339e-42			X
K02343	0.546787	0.661295	-0.114507	1.10844e-41	3.50892e-41			X
K03572	0.550917	0.661591	-0.110674	1.51547e-37	4.38086e-37			X
K00970	0.16275	0.334086	-0.171337	3.43957e-36	9.59361e-36			X
K21029	-0.351764	-0.10344	-0.248323	5.43775e-36	1.50854e-35			X
K03551	0.470677	0.560387	-0.0897101	3.9543e-31	9.90494e-31			X
K03101	0.165434	0.0670597	0.0983744	4.84096e-27	1.12015e-26			X
K01246	-0.0635623	-0.23337	0.169807	2.0847e-22	4.3201e-22			X
K00566	0.474395	0.545519	-0.0711243	4.05739e-21	8.16224e-21			X
K03763	-0.482285	-0.185834	-0.296451	4.75421e-20	9.32765e-20			X
K03581	0.175729	0.378405	-0.202676	2.2529e-19	4.34577e-19			X
K11927	-0.523983	-0.647962	0.123979	5.84013e-18	1.084e-17			X
K03555	1.12916	1.20404	-0.0748832	2.58202e-16	4.60214e-16			X
K02341	0.344684	0.27055	0.0741332	7.72722e-16	1.36316e-15			X
K03628	0.348434	0.415109	-0.0666755	1.28662e-13	2.16252e-13			X
K02909	0.149789	0.0609405	0.0888481	2.63742e-13	4.39002e-13			X
K03550	0.209227	0.153962	0.0552652	1.03665e-07	1.50679e-07			X
K03655	1.88923	1.97244	-0.0832111	8.15962e-07	1.1488e-06			X
K03601	0.429625	0.460042	-0.030417	0.000196887	0.00025655			X
K12574	-0.0242117	0.0445555	-0.0687673	0.000332456	0.000429405			X
K02897	-0.00407773	-0.0472336	0.0431559	0.00077196	0.000984751			X
K04085	-0.984564	-0.927501	-0.0570631	0.0113774	0.013574			X
K03470	0.387063	0.367619	0.0194436	0.0197072	0.0232965			X
K06187	0.28104	0.263251	0.0177884	0.0326347	0.0377568			X
K03629	0.478734	0.459003	0.0197311	0.0349158	0.0403055			X
K01142	0.392975	0.378411	0.0145635	0.0359809	0.0414886			X
K02342	1.10583	1.06749	0.0383381	0.0377218	0.0433506			X
K18682	0.504544	0.49006	0.0144838	0.126329	0.140185			X
K07456	0.642675	0.661373	-0.0186983	0.178431	0.195479			X
K02316	1.14665	1.16069	-0.0140401	0.180914	0.197988			X
K21140	-0.950108	-0.993691	0.043583	0.198716	0.217011			X
K03654	1.41955	1.40096	0.0185941	0.283961	0.304941			X
K03582	-0.652466	-0.649779	-0.00268772	0.351198	0.374031			X
K02338	0.518695	0.525965	-0.00726985	0.41773	0.441698			X
K05592	0.662368	0.664014	-0.0016459	0.497608	0.519769			X
K10439	0.159707	-0.446735	0.606442	9.42204e-138	4.86177e-135				X	X
K13924	-0.0529055	-0.492043	0.439138	1.45379e-80	1.1366e-79				X	X
K02313	0.553596	0.671162	-0.117566	4.4255e-45	1.53259e-44				X	X
K10914	-2.1832	-1.72781	-0.455398	2.0004e-36	5.65591e-36				X	X
K07678	-0.180154	0.0284455	-0.2086	2.81678e-28	6.66723e-28				X	X
K03092	0.166798	0.29966	-0.132862	1.18817e-22	2.46719e-22				X	X
K20974	-0.770739	-0.901833	0.131095	1.01615e-12	1.66986e-12				X	X
K03407	-0.691646	-0.588709	-0.102937	6.50956e-07	9.22784e-07				X	X
K01991	0.536253	0.462202	0.0740506	9.99071e-07	1.40469e-06				X	X
K03406	0.453168	0.560065	-0.106897	8.34811e-05	0.000110452				X	X
K11357	-2.11803	-2.03294	-0.0850887	0.0016325	0.00205455				X	X
K03413	-0.331252	-0.34994	0.0186878	0.213772	0.232959				X	X
K07716	-0.613379	-0.619212	0.00583295	0.849911	0.85991				X	X
K12340	0.500887	0.450029	0.0508578	0.00290177	0.00358638				X		X
K07720	1.29938	0.664673	0.634707	5.40577e-139	5.57875e-136				X
K07636	1.44243	1.1386	0.303829	2.24852e-131	1.78498e-129				X
K11085	0.367251	0.766242	-0.398991	3.54126e-122	1.74027e-120				X
K07658	0.646708	0.212913	0.433795	4.78008e-118	1.40944e-116				X
K07704	-0.769015	-1.43106	0.662047	7.66457e-118	2.19718e-116				X
K07718	-0.16036	-0.720552	0.560192	4.68805e-116	1.27318e-114				X
K07657	0.488683	0.0873063	0.401376	1.41209e-109	2.60228e-108				X
K07652	-0.0746221	-0.430466	0.355844	1.82439e-101	2.41381e-100				X
K18346	-0.498792	-0.963933	0.465141	3.19255e-82	2.65703e-81				X
K07713	-1.47854	-1.04313	-0.435405	9.7277e-67	5.5464e-66				X
K10118	-0.935805	-1.702	0.766191	1.74027e-59	8.16343e-59				X
K10119	-0.968591	-1.73707	0.768477	1.8937e-56	8.246e-56				X
K10117	-0.826339	-1.4786	0.652262	9.06624e-50	3.49118e-49				X
K04771	0.499885	0.341708	0.158176	5.86016e-45	2.01589e-44				X
K02040	0.311895	0.14784	0.164055	2.76725e-32	7.08635e-32				X
K03205	0.0462841	-0.355257	0.401541	1.31473e-31	3.33365e-31				X
K09811	0.271485	0.169652	0.101833	3.17004e-30	7.82652e-30				X
K02067	0.0243234	-0.140101	0.164425	2.16103e-28	5.15053e-28				X
K17318	-0.980935	-1.33321	0.352273	3.12536e-28	7.38071e-28				X
K08641	0.186169	0.327926	-0.141757	2.86091e-23	6.01316e-23				X
K09812	0.247073	0.169269	0.0778038	1.16607e-15	2.04657e-15				X
K04751	-0.109672	-0.234164	0.124492	3.68276e-12	5.97581e-12				X
K06861	0.139554	0.214124	-0.0745704	2.80311e-09	4.23545e-09				X
K16786	-1.00269	-1.09007	0.0873787	1.70231e-05	2.30246e-05				X
K07792	-0.0232833	0.0570225	-0.0803058	1.80305e-05	2.43235e-05				X
K09808	0.731164	0.784919	-0.0537544	9.26983e-05	0.000122177				X
K07335	-0.664473	-0.757746	0.0932726	0.000214386	0.000278999				X
K02065	0.0308373	0.0723621	-0.0415248	0.000354817	0.000457715				X
K16787	-1.09205	-1.14825	0.0562019	0.00331564	0.00406382				X
K09810	0.0530899	0.0886589	-0.035569	0.0120665	0.0143795				X
K02283	-1.14181	-1.02595	-0.115862	0.0159349	0.0189238				X
K07679	-0.944741	-0.983807	0.0390664	0.0214894	0.0253452				X
K02066	0.0622946	0.0866106	-0.024316	0.0703454	0.0790811				X
K10112	-0.433224	-0.485634	0.05241	0.111331	0.124209				X
K07091	0.234605	0.255682	-0.0210767	0.13322	0.147514				X
K02072	-1.3178	-1.36129	0.0434812	0.149465	0.164795				X
K02071	-1.15571	-1.13538	-0.0203343	0.910952	0.915387				X
K06409	-1.008	-1.29542	0.287425	4.134e-18	7.71481e-18					X
K04758	-0.995052	-1.13766	0.142605	6.89153e-07	9.74255e-07					X
K03589	0.117081	-0.125024	0.242105	4.71788e-72	3.04303e-71					X
K03086	1.41567	1.56664	-0.150969	8.92898e-60	4.22693e-59					X
K01364	-0.507372	-0.955871	0.448499	8.37774e-56	3.58748e-55					X
K13075	-0.792777	-1.15319	0.360412	1.67832e-49	6.4149e-49					X
K03588	0.27853	0.432663	-0.154133	2.33809e-42	7.54034e-42					X
K18139	-0.584089	-0.899187	0.315099	1.54394e-39	4.68631e-39					X
K11749	0.417121	0.514243	-0.0971218	7.1223e-33	1.84679e-32					X
K02395	-1.34537	-1.55108	0.205709	1.85956e-16	3.33171e-16					X
K02557	0.086516	-0.0150493	0.101565	1.12304e-14	1.91566e-14					X
K03531	0.823127	0.874859	-0.0517314	1.59252e-13	2.66366e-13					X
K21023	-0.0236024	-0.14335	0.119748	1.24431e-08	1.85837e-08					X
K02031	-1.18501	-1.0529	-0.132112	1.59871e-05	2.16519e-05					X
K02034	-1.22132	-1.14262	-0.0787091	0.0103119	0.0123743					X
K03590	0.217946	0.239016	-0.0210695	0.0193961	0.0229551					X
K02032	-1.28127	-1.20487	-0.0763972	0.0294317	0.0342044					X
K02035	-0.538445	-0.588207	0.0497616	0.216289	0.235206					X
K13412	-0.696549	2.25681	-2.95336	3.59744e-121	1.42791e-119						X
K07506	-0.297645	-1.15122	0.85358	3.28325e-136	8.47078e-134
K09888	-0.164875	-0.803352	0.638477	6.14863e-134	6.34539e-132
K01185	-0.335397	0.537272	-0.872669	1.83797e-126	1.18549e-124
K01153	1.46318	1.78939	-0.326216	5.0777e-122	2.3819e-120
K07133	2.26816	2.63139	-0.363232	1.0691e-120	3.94038e-119
K02470	0.858546	1.19215	-0.3336	1.891e-120	6.72934e-119
K03924	0.592555	0.913688	-0.321133	5.57035e-119	1.77677e-117
K07010	-0.711138	-0.205379	-0.505759	1.73878e-118	5.27771e-117
K02529	1.33881	1.07249	0.266315	6.40531e-116	1.69494e-114
K01090	-1.91485	0.0417748	-1.95662	2.08816e-115	5.38744e-114
K17734	-0.437053	-1.17198	0.73493	2.50391e-115	6.30251e-114
K03929	0.549986	1.01589	-0.465904	5.34347e-115	1.31297e-113
K21936	-0.494952	-0.9335	0.438548	5.90297e-113	1.35375e-111
K02621	0.423437	0.765719	-0.342282	1.60007e-111	3.30255e-110
K03568	-1.71252	-0.77626	-0.936264	1.5899e-111	3.30255e-110
K10826	-1.43875	-1.97413	0.535384	1.82922e-111	3.70148e-110
K10834	-1.43736	-1.96781	0.530447	4.46047e-111	8.85232e-110
K07979	-0.116439	-0.623358	0.506918	5.43259e-111	1.05782e-109
K03427	1.53484	1.78954	-0.254701	1.40881e-110	2.64344e-109
K03530	1.06324	0.813538	0.249702	1.87001e-108	3.38571e-107
K02477	0.925866	0.556863	0.369003	2.08085e-108	3.70247e-107
K02469	0.834815	1.14622	-0.3114	5.64522e-108	9.70977e-107
K22278	0.355662	-0.000267224	0.35593	8.12029e-108	1.37379e-106
K02484	-0.134493	-0.507079	0.372585	4.77664e-106	7.8246e-105
K09710	0.164179	-0.131881	0.29606	7.6105e-106	1.22719e-104
K03466	0.73721	0.985176	-0.247966	7.52506e-105	1.17665e-103
K02601	-0.332688	0.00464225	-0.33733	6.11954e-104	9.42592e-103
K03088	2.31439	2.10473	0.20966	7.73033e-104	1.17319e-102
K21471	1.22447	0.889153	0.335318	1.70733e-103	2.55357e-102
K07095	0.392299	0.118928	0.273371	3.69722e-103	5.37398e-102
K15531	-0.979206	-0.328741	-0.650465	4.23473e-102	5.98663e-101
K11392	-0.653379	-1.11043	0.457052	5.20961e-102	7.2653e-101
K02622	0.363236	0.737196	-0.37396	6.52648e-102	8.9164e-101
K19824	-0.125299	-0.488197	0.362898	6.56634e-102	8.9164e-101
K05591	-0.687156	-1.25594	0.568781	1.2171e-100	1.57006e-99
K03168	0.731864	0.962439	-0.230575	2.01054e-100	2.54568e-99
K00571	0.91844	1.3628	-0.444362	1.32802e-99	1.63157e-98
K18234	-0.526523	0.14695	-0.673474	1.32005e-99	1.63157e-98
K02478	-0.539581	-1.02503	0.48545	1.75151e-99	2.12654e-98
K14136	-0.698235	-1.28389	0.585658	1.39245e-97	1.65173e-96
K03624	0.849356	0.649917	0.199439	7.40179e-97	8.58275e-96
K07443	-0.213552	-0.604134	0.390582	2.05161e-96	2.35251e-95
K00350	-2.13946	-1.36117	-0.778291	8.0848e-96	9.1687e-95
K07005	0.650181	0.334374	0.315807	1.99258e-95	2.23515e-94
K03565	0.110973	-0.176978	0.28795	6.88582e-94	7.64104e-93
K15460	0.106571	-0.163302	0.269873	2.26321e-93	2.45856e-92
K19423	-2.34594	-1.52296	-0.822981	1.46198e-92	1.53956e-91
K08282	-0.450766	0.33208	-0.782846	4.19493e-92	4.32917e-91
K03711	0.542397	0.252864	0.289533	5.62873e-90	5.48004e-89
K21556	-0.789359	-1.47479	0.685431	1.34073e-89	1.29311e-88
K15640	-0.201786	-0.576215	0.374429	1.19125e-88	1.1383e-87
K06890	-0.195906	0.238891	-0.434797	2.58949e-88	2.4517e-87
K06909	-0.872896	-0.0119948	-0.860901	1.14481e-87	1.06436e-86
K02518	-0.57787	-0.228196	-0.349673	1.80891e-86	1.65203e-85
K07460	0.0460671	-0.213201	0.259268	3.22173e-85	2.86623e-84
K03803	-0.444569	-0.91618	0.471611	8.01031e-85	7.00562e-84
K03699	0.427168	0.18816	0.239008	6.628e-84	5.74798e-83
K00349	-1.66794	-1.08245	-0.585484	9.27815e-84	7.91326e-83
K03596	0.552825	0.760332	-0.207508	5.13109e-83	4.34039e-82
K03312	-1.15168	-0.492701	-0.658982	6.53162e-83	5.48019e-82
K02860	0.245041	0.0281011	0.21694	5.60001e-82	4.58667e-81
K04068	0.76322	1.06244	-0.299219	5.56956e-82	4.58667e-81
K00773	0.269879	0.4839	-0.214021	6.11035e-82	4.96526e-81
K09748	0.351076	0.136782	0.214294	1.50842e-81	1.21616e-80
K03437	0.971867	0.769528	0.202339	1.01203e-80	7.9726e-80
K03282	0.234964	0.0253866	0.209577	2.53532e-80	1.96725e-79
K06950	0.805979	0.613893	0.192086	9.13521e-80	6.98336e-79
K03559	-0.0553478	-0.45869	0.403342	2.45328e-79	1.86161e-78
K03925	0.230204	0.00459388	0.22561	1.10915e-78	8.35509e-78
K06381	-0.290572	-0.596636	0.306064	2.31545e-78	1.73155e-77
K07497	1.42117	1.70952	-0.288348	9.62716e-78	7.14765e-77
K16698	0.0127247	0.647289	-0.634564	2.05442e-77	1.5144e-76
K00347	-0.673624	-0.30083	-0.372794	2.48544e-75	1.74488e-74
K01154	1.16426	1.43659	-0.27233	3.61906e-75	2.50662e-74
K06207	0.595131	0.791254	-0.196122	3.03524e-74	2.06077e-73
K03536	0.052468	-0.16942	0.221888	9.92604e-74	6.65173e-73
K07126	-0.229226	0.635478	-0.864704	1.26521e-73	8.42386e-73
K07273	1.144	0.954599	0.189399	1.60411e-73	1.06118e-72
K04763	1.55546	1.32607	0.229382	1.93128e-73	1.26948e-72
K22405	-0.200301	-0.526246	0.325945	6.37508e-72	4.08639e-71
K07240	1.01822	0.81385	0.204375	4.58616e-70	2.85116e-69
K03696	0.638005	0.821467	-0.183461	8.68417e-70	5.33456e-69
K06942	0.494823	0.655824	-0.161001	1.72668e-69	1.0544e-68
K07214	0.915816	1.21958	-0.303761	2.93566e-69	1.7717e-68
K00351	-0.385389	-0.0942216	-0.291167	3.27715e-69	1.95492e-68
K06142	1.27217	1.02268	0.249493	3.02476e-68	1.77361e-67
K19172	0.0492803	-0.29494	0.344221	1.89803e-67	1.10043e-66
K07052	0.524395	0.333409	0.190986	3.5153e-67	2.0267e-66
K08676	-0.899162	-0.449997	-0.449164	5.34323e-66	2.94878e-65
K07729	-0.324147	-0.796273	0.472125	8.56117e-65	4.65007e-64
K18672	0.356254	0.190613	0.165641	1.84494e-64	9.96847e-64
K15532	0.601688	0.349298	0.25239	3.56934e-64	1.90858e-63
K21557	-0.485412	-0.818081	0.332669	2.28386e-63	1.20869e-62
K00243	-0.000290792	-0.229796	0.229506	3.07133e-63	1.61664e-62
K09935	-1.50872	-0.919476	-0.589248	1.6969e-62	8.75599e-62
K04749	0.27963	-0.124781	0.404411	2.26644e-62	1.16366e-61
K03286	0.594515	0.297549	0.296966	4.15588e-62	2.11274e-61
K07075	0.677945	0.248164	0.429781	1.88134e-61	9.37943e-61
K00590	-0.98999	-0.485187	-0.504802	5.41312e-61	2.64755e-60
K00046	0.44231	0.266262	0.176048	7.87437e-61	3.83319e-60
K02016	0.612433	0.440286	0.172147	1.04267e-60	5.0518e-60
K01447	0.708497	0.396517	0.311979	1.88721e-60	9.05859e-60
K01156	0.28241	0.551166	-0.268756	1.10525e-59	5.20829e-59
K08998	0.246066	0.0659513	0.180115	3.02126e-58	1.39818e-57
K21470	-0.4231	-0.749686	0.326586	1.42005e-57	6.48446e-57
K03686	0.565059	0.744574	-0.179515	3.91067e-57	1.7547e-56
K03612	0.246558	0.0254115	0.221147	1.68431e-56	7.39663e-56
K02027	-0.5557	-1.18041	0.624708	1.7227e-56	7.53317e-56
K01992	1.73919	1.60624	0.132952	2.18733e-56	9.4055e-56
K00782	-0.437434	-0.789054	0.35162	8.68337e-56	3.70299e-55
K03310	0.812811	0.960185	-0.147373	8.10598e-55	3.42843e-54
K06168	0.514604	0.644176	-0.129572	1.2574e-54	5.29647e-54
K00346	-0.477998	-0.185774	-0.292225	2.54087e-54	1.06161e-53
K02334	-0.795526	-0.239804	-0.555722	3.07223e-54	1.27331e-53
K07455	-1.53428	-0.954937	-0.579346	2.38281e-53	9.79707e-53
K16264	-0.368528	-0.600645	0.232117	1.65084e-52	6.76057e-52
K07447	0.250341	0.0868472	0.163494	1.73158e-52	7.06321e-52
K09014	0.327908	0.479952	-0.152044	5.57408e-52	2.24705e-51
K03616	0.175519	0.00953271	0.165986	5.64678e-52	2.2675e-51
K02669	-1.06237	-0.607139	-0.455234	6.20951e-52	2.4838e-51
K03832	1.39029	1.18375	0.206538	1.50206e-51	5.96201e-51
K07148	-1.49969	-0.911804	-0.587887	1.86223e-51	7.33519e-51
K22213	-0.315239	-0.661555	0.346315	1.88639e-51	7.4021e-51
K03570	0.279584	0.126772	0.152812	6.22344e-50	2.40547e-49
K06020	-0.244048	0.0637667	-0.307815	3.62287e-49	1.37456e-48
K03773	1.30915	1.10735	0.201805	3.98999e-49	1.5083e-48
K07496	0.312194	0.725684	-0.413489	2.10609e-47	7.73483e-47
K09607	-0.163188	-0.414441	0.251253	6.54508e-47	2.39522e-46
K18332	-1.47383	-0.920991	-0.552843	8.506e-47	3.10184e-46
K04762	0.0540455	-0.138608	0.192654	8.64637e-47	3.14192e-46
K06148	0.201339	-0.0954907	0.296829	1.01294e-45	3.56777e-45
K03292	0.968804	0.800781	0.168022	2.47069e-45	8.67261e-45
K03791	-1.89878	-1.28399	-0.614789	4.03513e-45	1.40211e-44
K03719	-0.509221	-0.262347	-0.246873	5.95487e-45	2.03491e-44
K07138	0.253288	0.621446	-0.368158	7.27555e-45	2.47801e-44
K12994	-0.1081	-0.39014	0.28204	7.36348e-45	2.49971e-44
K07391	0.599474	0.718591	-0.119117	8.64194e-45	2.91454e-44
K19428	-1.56823	-1.23716	-0.331073	9.51265e-45	3.19774e-44
K07089	-0.445152	-0.166329	-0.278823	2.29752e-44	7.69817e-44
K06958	0.0623921	-0.130866	0.193259	2.84822e-44	9.48183e-44
K02237	-0.965315	-1.32046	0.355144	1.27335e-43	4.18501e-43
K14058	-0.0930859	-0.277186	0.1841	5.45442e-43	1.78132e-42
K18831	-0.510636	-0.800744	0.290108	2.87268e-42	9.23553e-42
K02528	0.600083	0.494403	0.10568	3.97941e-42	1.27539e-41
K07495	0.31314	0.0301403	0.282999	4.75576e-42	1.51949e-41
K06941	0.622542	0.494773	0.127769	8.29938e-42	2.64351e-41
K18331	-1.49981	-1.03303	-0.466778	1.82137e-41	5.74819e-41
K03799	-0.942332	-0.674712	-0.26762	2.11589e-41	6.65732e-41
K07114	0.926098	1.05659	-0.130494	1.3153e-40	4.11332e-40
K04069	0.427661	0.651476	-0.223814	1.69676e-40	5.29019e-40
K03625	0.314435	0.193934	0.120501	1.7162e-40	5.3347e-40
K03296	1.09973	1.2789	-0.179166	3.35711e-40	1.03729e-39
K05794	-1.17546	-0.744551	-0.430911	6.16704e-40	1.88854e-39
K07482	-0.993044	-0.577105	-0.415939	7.84902e-40	2.3965e-39
K04759	0.832279	0.985957	-0.153678	9.43865e-40	2.87336e-39
K03534	-0.0800548	-0.305167	0.225112	1.83458e-39	5.55215e-39
K03718	0.392706	0.214556	0.17815	2.44769e-39	7.36449e-39
K15915	-1.33149	-1.05006	-0.281428	1.09033e-38	3.2427e-38
K04757	-0.815765	-1.2209	0.405134	1.21412e-38	3.60049e-38
K02482	-0.710169	-1.042	0.331835	3.0484e-38	8.96282e-38
K01993	0.778877	0.607385	0.171492	6.45691e-38	1.89305e-37
K03546	-0.474501	-0.223386	-0.251115	1.08658e-37	3.14986e-37
K01448	0.685122	0.799683	-0.114561	5.57414e-37	1.59792e-36
K07042	-0.423755	-0.648752	0.224998	1.16548e-36	3.33178e-36
K02834	0.0939677	-0.0358446	0.129812	1.53828e-36	4.37329e-36
K06188	0.143474	0.296525	-0.153051	1.6591e-36	4.70382e-36
K00180	0.0642584	-0.123916	0.188175	2.67598e-36	7.52481e-36
K06889	1.34436	1.4723	-0.127944	3.39062e-36	9.4827e-36
K07341	-0.878592	-1.13147	0.25288	4.23358e-36	1.17764e-35
K20074	0.196331	0.0366592	0.159672	8.34421e-36	2.30247e-35
K07025	0.742432	0.623371	0.119061	1.15777e-35	3.18618e-35
K07507	0.0294052	-0.116241	0.145646	2.93141e-35	7.9821e-35
K02013	0.38322	0.272491	0.110728	3.5351e-35	9.60059e-35
K03839	-0.284417	-0.583889	0.299473	4.12898e-35	1.1184e-34
K07027	0.240893	0.111484	0.129408	6.92902e-35	1.86704e-34
K00210	-0.172639	-0.38295	0.210311	1.79138e-34	4.81433e-34
K03152	0.229871	0.108989	0.120883	2.28732e-34	6.13122e-34
K02026	-0.171011	-0.570503	0.399492	5.45773e-34	1.45539e-33
K03564	0.0916444	-0.0526301	0.144275	6.37918e-34	1.69673e-33
K06901	0.388928	0.215684	0.173244	9.5961e-34	2.53928e-33
K04084	0.240321	0.40429	-0.163969	1.23895e-33	3.27008e-33
K06189	-0.180335	-0.353728	0.173393	1.70115e-33	4.46713e-33
K21397	-0.422708	-0.737263	0.314555	1.70701e-33	4.47116e-33
K07316	0.561812	0.767636	-0.205824	4.87608e-33	1.27074e-32
K01155	0.0694733	0.257254	-0.18778	5.62838e-33	1.46309e-32
K14742	0.311465	0.201365	0.1101	1.75876e-32	4.51503e-32
K05521	-1.5967	-1.19428	-0.402422	6.25113e-32	1.59682e-31
K07568	0.888856	0.979063	-0.0902074	9.96139e-32	2.53206e-31
K03442	-0.668217	-0.460991	-0.207226	3.07326e-31	7.75453e-31
K08303	1.19937	1.27912	-0.0797502	3.40624e-31	8.57376e-31
K07045	-0.0207985	-0.231931	0.211133	3.55632e-31	8.92974e-31
K11068	0.0786717	-0.0655055	0.144177	4.30997e-31	1.07697e-30
K07090	-0.335904	-0.582811	0.246907	1.45958e-30	3.62961e-30
K00666	-0.288553	-0.0451999	-0.243353	1.96052e-30	4.86359e-30
K07484	1.31035	0.975311	0.335044	2.1417e-30	5.30031e-30
K02030	0.439643	0.230421	0.209222	4.11458e-30	1.00861e-29
K03307	1.29213	1.09753	0.194602	2.13675e-29	5.20078e-29
K12942	-0.810124	-1.04414	0.234016	5.30924e-29	1.28618e-28
K02483	-0.386449	-0.581889	0.19544	6.76608e-29	1.63527e-28
K02687	0.190422	0.0826888	0.107733	9.30231e-29	2.23776e-28
K02025	-0.216197	-0.581071	0.364874	1.52125e-28	3.64252e-28
K03328	-0.432065	-0.614021	0.181956	2.6033e-28	6.17611e-28
K05540	0.456106	0.366703	0.0894027	9.42172e-28	2.21991e-27
K09761	0.189845	0.0860311	0.103814	1.35666e-27	3.18922e-27
K07056	0.441947	0.528647	-0.0866991	2.08913e-27	4.89997e-27
K07164	-0.00137134	-0.151626	0.150255	4.0363e-27	9.38168e-27
K06872	-0.859865	-1.07838	0.218511	8.51858e-27	1.9536e-26
K03315	0.0603727	-0.0870899	0.147463	9.45347e-27	2.1584e-26
K06413	0.785753	0.592655	0.193098	5.69244e-26	1.28829e-25
K19430	-0.338453	-0.162929	-0.175524	1.3969e-25	3.14074e-25
K03630	0.813389	0.704279	0.10911	1.88306e-25	4.21545e-25
K07011	0.998671	0.87663	0.122041	2.17917e-25	4.86776e-25
K03496	1.37399	1.26306	0.110932	2.18567e-25	4.87174e-25
K11991	0.45127	0.345524	0.105747	2.4694e-25	5.48047e-25
K22132	0.411892	0.501227	-0.0893348	5.62942e-25	1.23345e-24
K02836	0.475878	0.56247	-0.0865923	7.51593e-25	1.63984e-24
K02014	1.96964	1.84922	0.120424	8.09002e-25	1.76137e-24
K19425	0.112889	0.267109	-0.15422	1.20634e-24	2.60995e-24
K06076	0.442896	0.25982	0.183076	2.22273e-24	4.78884e-24
K07862	-0.571326	-0.790922	0.219596	2.54156e-24	5.45299e-24
K08978	0.238295	0.0938217	0.144473	8.2838e-24	1.7663e-23
K07452	-0.192763	-0.0249241	-0.167839	1.0249e-23	2.18081e-23
K15987	0.275711	0.385238	-0.109527	1.5139e-23	3.20809e-23
K13013	-1.10766	-0.913518	-0.194142	1.97505e-23	4.17675e-23
K05837	0.359756	0.444467	-0.0847109	3.037e-23	6.3703e-23
K02481	-0.179559	-0.327403	0.147844	7.75014e-23	1.61579e-22
K19304	-0.408315	-0.608187	0.199872	8.26876e-23	1.72044e-22
K19225	-1.5459	-1.22038	-0.325525	2.24768e-22	4.64852e-22
K03977	0.568577	0.644621	-0.0760438	2.5549e-22	5.27332e-22
K07726	-0.729022	-0.953934	0.224913	3.51684e-22	7.24427e-22
K19424	-1.69816	-1.44302	-0.25514	3.82191e-22	7.857e-22
K15738	0.356472	0.446502	-0.0900303	4.0509e-22	8.31119e-22
K12267	-0.145852	-0.289017	0.143165	4.6651e-22	9.55234e-22
K06987	-1.28714	-0.954094	-0.33305	5.89987e-22	1.20568e-21
K09384	-1.47025	-1.2027	-0.267549	1.46418e-21	2.98034e-21
K09955	0.867937	0.9946	-0.126663	1.47623e-21	2.99896e-21
K07814	0.381584	0.559292	-0.177708	2.45741e-21	4.97265e-21
K08659	-1.14819	-0.796153	-0.352033	5.50403e-21	1.10509e-20
K05499	-0.939634	-0.765038	-0.174595	8.90354e-21	1.78071e-20
K07486	-0.0863244	-0.301733	0.215408	9.83109e-21	1.96241e-20
K11527	0.267853	0.116205	0.151648	1.0596e-20	2.10694e-20
K18218	-0.822564	-1.07384	0.251276	2.08485e-20	4.12968e-20
K00996	-0.414315	-0.546252	0.131936	3.27872e-20	6.46967e-20
K09125	-0.171758	-0.296393	0.124635	4.08113e-20	8.03765e-20
K00684	-0.954787	-0.749413	-0.205373	4.99771e-20	9.78679e-20
K07098	0.938881	0.864378	0.0745035	5.89673e-20	1.15254e-19
K01802	-0.305335	-0.0908419	-0.214493	6.08527e-20	1.18715e-19
K07322	0.142269	0.00660699	0.135662	9.81988e-20	1.9121e-19
K04485	0.438406	0.519899	-0.0814928	1.16015e-19	2.25476e-19
K03748	-1.39672	-1.18243	-0.214298	1.69501e-19	3.28189e-19
K21575	0.127342	0.273988	-0.146646	3.6934e-19	7.08474e-19
K01533	0.199014	0.0288934	0.170121	4.38574e-19	8.38164e-19
K07448	-0.65794	-0.844008	0.186068	6.32094e-19	1.20577e-18
K03305	0.0472203	0.172174	-0.124954	7.38382e-19	1.40592e-18
K07238	-0.0348612	0.0747479	-0.109609	1.26756e-18	2.40022e-18
K02654	-1.33825	-1.03842	-0.299828	1.81824e-18	3.43039e-18
K01990	1.72895	1.66277	0.0661729	2.02594e-18	3.81528e-18
K06023	-1.12718	-1.40634	0.279161	2.4766e-18	4.647e-18
K02057	-0.267423	-0.557651	0.290228	3.45449e-18	6.47011e-18
K06921	1.46523	1.56873	-0.103501	5.24898e-18	9.77788e-18
K21573	2.84209	2.75492	0.0871676	6.6598e-18	1.23392e-17
K09013	0.0738357	0.179663	-0.105827	1.42937e-17	2.63412e-17
K09861	-0.562075	-0.740329	0.178254	1.95016e-17	3.58747e-17
K09765	0.103283	-0.00918401	0.112467	2.29071e-17	4.20644e-17
K03303	-0.406513	-0.590906	0.184393	3.31422e-17	6.0751e-17
K03498	0.699361	0.764577	-0.0652161	4.14082e-17	7.57682e-17
K01284	0.607231	0.740786	-0.133554	4.78627e-17	8.7269e-17
K07282	0.47252	0.34197	0.130551	5.51745e-17	1.00247e-16
K06178	0.327185	0.391646	-0.0644616	9.06585e-17	1.63566e-16
K09015	0.0230238	0.145776	-0.122753	1.79894e-16	3.2287e-16
K03320	0.751599	0.826348	-0.0747489	3.2285e-16	5.74451e-16
K21571	0.291048	0.165121	0.125927	4.24707e-16	7.54386e-16
K06221	0.538493	0.685838	-0.147345	5.71247e-16	1.01293e-15
K03642	-0.233766	-0.374766	0.141	5.76593e-16	1.02066e-15
K02600	0.562078	0.62351	-0.061432	1.1905e-15	2.0859e-15
K06400	0.473765	0.262709	0.211055	1.21544e-15	2.12599e-15
K03775	-0.094557	-0.22068	0.126123	1.91036e-15	3.33585e-15
K03585	0.700227	0.584134	0.116093	2.31444e-15	4.02782e-15
K13043	-0.0110796	-0.13947	0.128391	2.76443e-15	4.79478e-15
K03284	0.36108	0.289133	0.0719468	3.33798e-15	5.77017e-15
K04773	0.14242	0.24298	-0.100559	6.07174e-15	1.04087e-14
K07334	-0.843419	-1.01447	0.171049	9.86919e-15	1.68626e-14
K03790	-0.504113	-0.686724	0.182612	3.08631e-14	5.24723e-14
K03789	-0.969655	-1.16544	0.195784	3.60458e-14	6.11831e-14
K02028	0.231413	0.114769	0.116644	4.87907e-14	8.26799e-14
K15924	-1.56763	-1.34974	-0.217889	5.54557e-14	9.38201e-14
K20534	0.618169	0.525315	0.092854	1.2041e-13	2.02713e-13
K02348	-1.50204	-1.30831	-0.193727	1.32568e-13	2.22455e-13
K18929	-0.339253	-0.475511	0.136258	1.33705e-13	2.24e-13
K01286	-2.07588	-1.81199	-0.263889	1.6975e-13	2.83465e-13
K07139	-0.541234	-0.366942	-0.174292	2.80968e-13	4.66923e-13
K07454	-1.13534	-1.38766	0.252323	5.50489e-13	9.11885e-13
K06346	-0.881727	-1.09655	0.214821	6.48772e-13	1.07125e-12
K03497	0.824392	0.731378	0.0930136	8.90542e-13	1.46577e-12
K09117	-0.125053	-0.230636	0.105583	1.17107e-12	1.92137e-12
K02056	-0.657375	-0.890278	0.232903	1.17831e-12	1.93018e-12
K07461	-1.43779	-1.23606	-0.201731	1.65511e-12	2.70265e-12
K02238	0.425962	0.368077	0.0578848	2.0372e-12	3.31608e-12
K02426	-0.018572	-0.115693	0.0971212	3.85687e-12	6.24848e-12
K18581	-1.46124	-1.30345	-0.157788	4.80757e-12	7.77651e-12
K03499	0.730096	0.679078	0.0510179	4.82682e-12	7.79543e-12
K19427	0.336591	0.433243	-0.0966518	9.46094e-12	1.5232e-11
K08301	0.303273	0.370963	-0.0676897	1.18628e-11	1.90692e-11
K19955	0.70214	0.613046	0.0890939	1.29319e-11	2.07554e-11
K03501	0.206337	0.150625	0.0557115	1.38492e-11	2.21931e-11
K03444	-1.24956	-1.0362	-0.213362	2.28829e-11	3.64995e-11
K02049	-1.18302	-1.02798	-0.155038	2.98695e-11	4.74236e-11
K04070	-1.05948	-1.23912	0.179648	3.3266e-11	5.26541e-11
K03289	-0.141528	-0.229341	0.0878129	3.84125e-11	6.07071e-11
K07451	-0.0137981	0.17929	-0.193088	4.7851e-11	7.55079e-11
K07085	0.810391	0.740975	0.0694162	5.18354e-11	8.14218e-11
K07727	-0.502498	-0.610219	0.107721	5.49826e-11	8.62342e-11
K01297	0.136526	0.0159317	0.120595	1.02687e-10	1.60808e-10
K03744	0.231596	0.293167	-0.0615717	1.63656e-10	2.55126e-10
K02315	-0.34159	-0.513405	0.171815	1.67028e-10	2.5999e-10
K06147	1.55123	1.66522	-0.113989	2.03579e-10	3.16406e-10
K07458	0.155691	0.063123	0.0925684	2.32458e-10	3.60746e-10
K03976	-1.02037	-0.854847	-0.165527	2.48817e-10	3.85555e-10
K10947	-1.05196	-0.902476	-0.149488	2.76243e-10	4.2741e-10
K09762	-1.05218	-1.2477	0.195516	2.79808e-10	4.32278e-10
K17758	-0.211128	-0.26354	0.0524126	4.38834e-10	6.76945e-10
K06934	-0.949172	-0.757937	-0.191235	4.54201e-10	6.99605e-10
K03529	-0.589461	-0.382352	-0.207109	5.17344e-10	7.94493e-10
K02346	0.315701	0.253575	0.0621263	5.94349e-10	9.10041e-10
K03640	-0.0714493	-0.163171	0.0917212	6.21675e-10	9.50472e-10
K07491	0.498468	0.380401	0.118067	7.20188e-10	1.09946e-09
K07088	-0.202281	-0.309193	0.106912	1.14011e-09	1.73795e-09
K05516	-0.521904	-0.411931	-0.109972	1.21079e-09	1.84297e-09
K10907	-0.0509772	-0.154482	0.103505	1.55503e-09	2.36346e-09
K16898	-0.420519	-0.308543	-0.111976	2.1455e-09	3.25133e-09
K05808	-0.0691029	-0.180666	0.111563	2.97795e-09	4.49304e-09
K00754	-0.649574	-0.744681	0.0951067	6.10916e-09	9.19045e-09
K08600	-0.681429	-0.874351	0.192922	6.72775e-09	1.00916e-08
K06904	0.178012	0.373638	-0.195626	1.13553e-08	1.69836e-08
K01181	0.81437	0.748218	0.0661514	1.4517e-08	2.16497e-08
K03734	0.26472	0.212791	0.0519294	1.61088e-08	2.39888e-08
K19171	-0.812698	-0.9789	0.166202	2.08487e-08	3.0958e-08
K07741	-0.108206	0.00903673	-0.117242	2.28471e-08	3.38767e-08
K06024	-0.983586	-1.14015	0.156569	2.65404e-08	3.92402e-08
K19265	0.0922704	0.0334227	0.0588477	2.89714e-08	4.27733e-08
K07012	-1.51089	-1.26132	-0.249565	3.43319e-08	5.0615e-08
K08602	-1.1879	-1.01814	-0.16976	3.56285e-08	5.24517e-08
K07124	-0.547697	-0.649744	0.102047	4.26522e-08	6.27023e-08
K03455	0.68025	0.593792	0.086458	4.45365e-08	6.53793e-08
K00783	0.213237	0.156447	0.0567906	5.6031e-08	8.20199e-08
K05882	-0.917488	-0.72553	-0.191958	6.55501e-08	9.58183e-08
K03561	0.760457	0.699655	0.0608022	8.07079e-08	1.17808e-07
K18691	-0.210168	-0.287651	0.0774837	9.3371e-08	1.35908e-07
K02015	0.620164	0.568662	0.0515017	1.19234e-07	1.72823e-07
K14441	0.332196	0.374952	-0.0427558	1.31659e-07	1.90564e-07
K03091	-0.251685	-0.398504	0.146819	1.54564e-07	2.2309e-07
K03798	0.888782	0.943916	-0.0551346	1.67674e-07	2.41338e-07
K06959	0.526437	0.580889	-0.0544519	1.69224e-07	2.4323e-07
K07000	0.6089	0.528317	0.0805832	1.96894e-07	2.82214e-07
K03631	0.435845	0.473375	-0.0375299	2.52995e-07	3.62124e-07
K01224	0.615423	0.568923	0.0465008	2.93764e-07	4.19315e-07
K07263	1.03212	1.10037	-0.0682492	3.383e-07	4.82217e-07
K19055	-1.28457	-1.15161	-0.13296	6.8614e-07	9.71326e-07
K06877	-1.08333	-0.981351	-0.101976	7.8003e-07	1.10122e-06
K07030	-0.658914	-0.783097	0.124183	7.98381e-07	1.12559e-06
K03569	0.623087	0.579142	0.0439457	1.21445e-06	1.70518e-06
K07154	1.07025	1.13612	-0.0658742	1.24788e-06	1.74974e-06
K03281	0.238581	0.284202	-0.0456207	2.01638e-06	2.81966e-06
K16089	0.600491	0.516494	0.083997	2.03913e-06	2.8476e-06
K02051	0.391267	0.436224	-0.0449572	2.04772e-06	2.85574e-06
K02050	-1.12851	-1.00054	-0.127968	2.17476e-06	3.02474e-06
K06871	0.0792781	0.176151	-0.0968729	2.63931e-06	3.66591e-06
K07473	-0.211368	0.020027	-0.231395	3.32847e-06	4.60453e-06
K06969	0.561253	0.520013	0.0412396	3.86461e-06	5.33193e-06
K03827	-1.99349	-1.83126	-0.162229	3.93383e-06	5.42017e-06
K03453	0.831513	0.884641	-0.0531275	3.94997e-06	5.43516e-06
K07058	-0.176506	-0.0943116	-0.0821945	8.35777e-06	1.14393e-05
K07487	0.0573937	-0.0437226	0.101116	8.9987e-06	1.22839e-05
K07001	0.722759	0.673008	0.0497504	1.32449e-05	1.80089e-05
K08307	0.238344	0.288005	-0.0496613	1.78018e-05	2.40465e-05
K07037	0.242392	0.301783	-0.0593902	3.34245e-05	4.46814e-05
K17677	-0.929546	-0.805466	-0.12408	5.72752e-05	7.62684e-05
K07054	-0.258542	-0.319693	0.0611509	8.27941e-05	0.000109684
K05801	-0.126057	-0.196181	0.0701244	8.45715e-05	0.000111751
K01572	0.204949	0.251346	-0.0463963	8.83388e-05	0.00011658
K18828	-0.795549	-0.882547	0.0869988	0.000117989	0.000155313
K07053	-0.871138	-0.762776	-0.108362	0.000132418	0.000173641
K09124	-1.43959	-1.33647	-0.103118	0.000135031	0.000176842
K19147	-1.36612	-1.27657	-0.0895487	0.000159917	0.000208905
K03503	0.264906	0.196333	0.0685732	0.0002207	0.000286855
K06200	0.347238	0.315336	0.0319026	0.000251895	0.000326577
K04075	0.312722	0.283791	0.0289307	0.000524119	0.000675269
K07315	1.79187	1.86817	-0.076304	0.000591428	0.000760092
K03613	-0.0434237	-0.0926261	0.0492024	0.000628349	0.000806538
K03797	1.46897	1.50388	-0.0349007	0.000646931	0.000829357
K03218	-0.18768	-0.238018	0.0503374	0.00065573	0.000839595
K18197	0.413825	0.47276	-0.0589346	0.000661201	0.00084555
K07317	-0.844522	-0.785681	-0.0588405	0.000719771	0.000919312
K03321	0.0238781	0.0949451	-0.071067	0.000938887	0.00119474
K11928	-0.873605	-0.941576	0.0679702	0.000984558	0.00125131
K18707	0.385738	0.417234	-0.0314963	0.00105534	0.00133962
K02004	1.71339	1.73407	-0.0206786	0.00113874	0.00144194
K06113	1.09316	1.14957	-0.0564053	0.00116284	0.00147064
K06179	-1.06169	-0.949364	-0.112326	0.00121365	0.00153303
K03733	0.706697	0.666238	0.0404592	0.00129437	0.00163299
K03215	0.673348	0.702583	-0.0292346	0.00195287	0.00243696
K21572	2.82719	2.81413	0.0130625	0.001951	0.00243696
K13002	-0.360846	-0.306986	-0.0538597	0.00196223	0.00244568
K10716	-0.0328544	0.0162701	-0.0491246	0.00206204	0.00256698
K01534	0.585802	0.635305	-0.0495037	0.00269918	0.00333999
K05807	-0.0794851	-0.123639	0.0441543	0.00291791	0.00360202
K01811	1.45562	1.50067	-0.0450487	0.00293414	0.00361772
K06217	0.318287	0.341766	-0.023479	0.00314981	0.00386977
K09702	-0.172863	-0.223833	0.0509705	0.00383072	0.00467847
K12264	-1.1295	-1.23954	0.110042	0.00386194	0.00471102
K07481	-0.554874	-0.363622	-0.191252	0.00458554	0.00558052
K03978	0.227542	0.2566	-0.0290579	0.0055254	0.0067006
K16212	-0.196946	-0.2394	0.0424546	0.00636811	0.00770445
K04096	0.504126	0.488574	0.0155524	0.00734964	0.00888153
K03402	-0.0156943	-0.0603693	0.0446749	0.00881007	0.0106339
K02824	-0.131917	-0.0883685	-0.0435487	0.00942132	0.0113452
K19421	-0.478928	-0.510485	0.0315569	0.00957796	0.0115203
K06373	-0.438322	-0.474978	0.0366556	0.0101446	0.0121877
K16213	-0.131683	-0.160403	0.02872	0.0110686	0.0132515
K03438	0.537787	0.555995	-0.0182083	0.0124099	0.0147716
K03617	-0.0532292	-0.0848081	0.031579	0.0162598	0.0192874
K09157	-0.717563	-0.758912	0.0413484	0.0222075	0.0261623
K04083	-1.01392	-1.07505	0.0611265	0.0225072	0.0264851
K09922	-0.140305	-0.171731	0.0314257	0.0240947	0.0282565
K01356	-0.00182056	-0.0334884	0.0316679	0.0250894	0.0293896
K07493	-0.27941	-0.120387	-0.159023	0.0252555	0.0295507
K07301	0.201685	0.177256	0.0244288	0.0253296	0.0296038
K07003	0.27887	0.259145	0.0197259	0.0256656	0.0299625
K03324	1.10071	1.1211	-0.0203862	0.0292002	0.0339736
K12132	1.00158	1.03121	-0.0296265	0.0311859	0.0361211
K07444	0.0941033	0.122169	-0.0280653	0.0364857	0.0420237
K02837	0.372665	0.353947	0.0187184	0.0377218	0.0433506
K00986	0.506961	0.589725	-0.0827637	0.0379312	0.0435428
K01449	-1.0012	-1.04488	0.0436805	0.0436453	0.0498804
K07576	-0.853128	-0.882503	0.0293751	0.0471579	0.0538351
K02005	0.902556	0.882465	0.0200908	0.048273	0.0549865
K07004	-0.664898	-0.613148	-0.0517497	0.0502029	0.0571217
K06885	-0.137358	-0.167832	0.0304745	0.0505698	0.0574758
K21498	-0.290883	-0.328567	0.0376848	0.0611214	0.069088
K01258	0.372139	0.357267	0.0148723	0.0628253	0.0708587
K02356	0.429764	0.43697	-0.0072056	0.0919448	0.103138
K19157	-0.0164457	0.0226314	-0.039077	0.0985805	0.110342
K14623	-0.320608	-0.28981	-0.0307989	0.104136	0.116307
K09760	0.067902	0.047821	0.020081	0.113965	0.127011
K03665	0.398328	0.411602	-0.0132734	0.115662	0.128762
K00661	1.04693	1.05456	-0.00763467	0.120802	0.13434
K19271	-0.212472	-0.228142	0.0156701	0.127883	0.141757
K06177	0.0877372	0.118329	-0.0305919	0.133587	0.147762
K08191	0.123061	0.0992318	0.0238292	0.1364	0.15055
K06180	1.37916	1.37137	0.00779202	0.152856	0.168354
K07079	0.770676	0.7731	-0.00242465	0.157468	0.173248
K03545	0.498966	0.489291	0.00967476	0.162781	0.178903
K03216	-1.01666	-1.04783	0.0311703	0.169017	0.185559
K03615	0.292021	0.276314	0.0157073	0.173273	0.19003
K07386	1.00284	0.978381	0.0244596	0.190524	0.208285
K00554	0.38673	0.376141	0.0105889	0.227006	0.2466
K04477	-0.748064	-0.710726	-0.0373379	0.229633	0.24893
K07082	0.18759	0.171002	0.0165881	0.24036	0.260285
K06919	0.0583988	0.055422	0.00297685	0.249448	0.269843
K09181	-0.161773	-0.114873	-0.0468995	0.252255	0.272594
K06199	-1.02412	-1.061	0.0368746	0.274265	0.29576
K07150	-1.08872	-1.06345	-0.0252618	0.277765	0.298908
K03770	0.152768	0.139241	0.0135271	0.289734	0.310816
K16092	-1.33931	-1.316	-0.0233094	0.304442	0.326255
K06926	0.324077	0.351806	-0.0277291	0.347548	0.370527
K21993	-1.06633	-1.09322	0.0268895	0.395767	0.419766
K19789	-1.43583	-1.43046	-0.00536972	0.410116	0.434537
K06374	-0.5531	-0.555486	0.00238518	0.45139	0.4768
K03502	1.09167	1.09314	-0.00147229	0.453607	0.478653
K02029	-0.331785	-0.300575	-0.0312101	0.45566	0.480328
K14540	-1.06567	-1.05889	-0.00677292	0.45978	0.48319
K01104	0.652264	0.653544	-0.00127998	0.476118	0.498836
K03169	1.00482	0.999196	0.00562451	0.49259	0.51557
K01144	0.275401	0.268646	0.0067551	0.534418	0.556528
K03500	-0.532492	-0.541364	0.00887137	0.536098	0.557715
K07137	0.572876	0.578499	-0.00562306	0.584378	0.606719
K00179	0.31108	0.306852	0.00422854	0.594154	0.616248
K01235	-0.038591	-0.0274238	-0.0111672	0.602226	0.623993
K03771	0.727826	0.738036	-0.0102101	0.644115	0.665392
K13292	0.361078	0.353314	0.00776343	0.649818	0.670612
K03664	0.252549	0.244297	0.00825123	0.6654	0.686007
K02003	1.48505	1.4807	0.0043513	0.686333	0.706177
K20444	0.244176	0.259346	-0.0151704	0.691552	0.710839
K16211	0.0104316	0.0358583	-0.0254267	0.695739	0.71443
K03811	-0.178623	-0.167304	-0.0113182	0.726146	0.742699
K03308	1.00976	1.00821	0.00154998	0.730619	0.746533
K08218	0.130618	0.143143	-0.0125241	0.755914	0.770853
K02428	0.894182	0.888622	0.00555989	0.764118	0.77845
K03547	-0.538238	-0.524136	-0.0141014	0.76693	0.780436
K07485	-0.49689	-0.486305	-0.0105843	0.76758	0.780436
K06915	0.177771	0.177155	0.000616053	0.79522	0.806949
K08138	-0.23563	-0.229571	-0.00605918	0.842807	0.85356
K05802	-0.178527	-0.186193	0.00766522	0.856804	0.865188
K02429	0.793291	0.816703	-0.0234122	0.88202	0.88978
K00786	-0.739995	-0.738625	-0.00136944	0.889856	0.896808
K07107	0.674374	0.669957	0.004417	0.972749	0.974638
K03614	0.160175	0.150162	0.0100129	0.974105	0.97505
