# Supplementary material for: Reliable enteric methane prediction from the cattle (Bos taurus) rumen microbiome
Source: Commun Biol. 2026 Apr 13;9:810. doi: 10.1038/s42003-026-10048-8 (PMC13265817; doi:10.1038/s42003-026-10048-8)
Supplement: Supplementary file 5 — Supplementary Data 2 [file 42003_2026_10048_MOESM5_ESM.xlsx]

## Sheet: Sheet1
Top 100 KEGG orthologs (KO) from the rumen metagenome with higher effect on enteric methane emissions using microbiomic best linear unbiased prediction (MBLUP) in two dairy cattle populations located in Australia and Spain.
In Australia	In Spain	In both populations
K07315	K07473	K07315
K04749	K07315	K04749
K12264	K07493
K13412	K07133	K13412
K11527	K07481	K11527
K01912	K07484	K01912
K10716	K07126	K10716
K00180	K03307
K07045	K07485	K07045
K07493	K03655	K07493
K07484	K21397	K07484
K00634	K01912	K00634
K07473	K00986	K07473
K07485	K06897	K07485
K00937	K10716	K00937
K02224	K07012	K02224
K21397	K07090	K21397
K06897	K01187	K06897
K08282	K06413	K08282
K00595	K07497	K00595
K00931	K07214
K07482	K03929	K07482
K02233	K07148
K01662	K06926
K03312	K05349
K06199	K02654
K18234	K00845
K02188	K00937	K02188
K06413	K19955	K06413
K06934	K01297	K06934
K02614	K03321
K03147	K02188	K03147
K02482	K07079
K11751	K11527
K05936	K07487
K00973	K01533
K03778	K03296	K03778
K01297	K09181	K01297
K07658	K08282	K07658
K06001	K01811	K06001
K00179	K06148	K00179
K07678	K04763
K02231	K16089
K01713	K01154	K01713
K01090	K19271	K01090
K19271	K00975	K19271
K08641	K07486
K04757	K03778	K04757
K02232	K03568	K02232
K00986	K07045	K00986
K01572	K03086	K01572
K02227	K03733
K03496	K04749	K03496
K09157	K01190
K19955	K00666	K19955
K09474	K06223
K03798	K07316
K08659	K03496
K07386	K03324	K07386
K08679	K07658
K07481	K00595	K07481
K07716	K04720	K07716
K07054	K17744
K06215	K01818
K22213	K04757
K02529	K00179
K07012	K03147	K07012
K00661	K01534
K07486	K02334	K07486
K03320	K01246
K20074	K01193
K01791	K19171	K01791
K01193	K02232	K01193
K00941	K01791
K03321	K07482	K03321
K11357	K15921
K01841	K12340
K07058	K07386
K03657	K02348
K03760	K03407
K06885	K03151
K06915	K02190
K19068	K01090
K00768	K01572
K04477	K10914
K03118	K19157
K03555	K15855
K01533	K02224	K01533
K17716	K13412
K03827	K06934
K05794	K06001
K07004	K02029
K07075	K00634
K07154	K07282
K13924	K09117
K09181	K01713	K09181
K09935	K07248
K02190	K00651	K02190
K07679	K03406
K01515	K07716
