# Supplementary material for: Reliable enteric methane prediction from the cattle (Bos taurus) rumen microbiome
Source: Commun Biol. 2026 Apr 13;9:810. doi: 10.1038/s42003-026-10048-8 (PMC13265817; doi:10.1038/s42003-026-10048-8)
Supplement: Supplementary file 6 — Supplementary Data 3 [file 42003_2026_10048_MOESM6_ESM.xlsx]

## Sheet: Sheet1
KEGG pathways significantly represented by the 1,032 KEGG orthologs (KO) identifiers used to estimate the variance of enteric methane emissions (Benjamini–Hochberg adjusted p < 0.001).
KEGG pathway	Description	category	subcategory	p.adjust	–log₁₀ of Benjamini–Hochberg adjusted p-values	Number of 'gene KO ID'	KO
ko01230	Biosynthesis of amino acids	Metabolism	Global and overview maps	3.96391e-42	41.4019	71	K15633 K15635 K01624 K21071 K01658 K07173 K01657 K00640 K01714 K00265 K00891 K00800 K00266 K10206 K00930 K11358 K00651 K01653 K01808 K00817 K11755 K02500 K02501 K04486 K03786 K14155 K00014 K00766 K00821 K00928 K01609 K01733 K00290 K00215 K01713 K01754 K01778 K01695 K01243 K01649 K01652 K01736 K12524 K00052 K00133 K00003 K01814 K04517 K01687 K03340 K01735 K00053 K00147 K01914 K01586 K01960 K01703 …
ko01240	Biosynthesis of cofactors	Metabolism	Global and overview maps	8.36364e-27	26.0776	69	K03151 K11752 K00647 K00762 K02823 K17828 K00788 K01661 K01911 K00859 K06215 K22391 K00941 K01633 K00077 K02231 K21063 K00794 K00950 K00059 K01491 K01955 K02233 K03800 K02226 K08681 K00793 K01591 K02190 K00768 K00954 K00969 K01012 K01465 K01956 K02188 K03183 K01579 K02227 K11754 K01938 K17744 K00796 K03517 K00606 K14652 K03147 K05936 K02551 K03525 K08679 K01918 K02232 K03473 K06042 K00097 K00595 …
ko00550	Peptidoglycan biosynthesis	Metabolism	Glycan biosynthesis and metabolism	8.42487e-15	14.0744	21	K07260 K02563 K19302 K05366 K01000 K01925 K05515 K01924 K01928 K03587 K07258 K00075 K03814 K07259 K00806 K06153 K01929 K01921 K00790 K03588 K05837
ko03440	Homologous recombination	Genetic Information Processing	Replication and repair	3.45492e-11	10.4616	20	K02337 K02335 K07462 K03655 K02342 K03584 K02340 K02343 K01159 K04066 K03581 K02341 K03763 K03550 K03551 K03629 K06187 K02338 K03553 K03582
ko00400	Phenylalanine, tyrosine and tryptophan biosynthesis	Metabolism	Amino acid metabolism	4.86438e-11	10.313	20	K01658 K01657 K00891 K00800 K11358 K00817 K03786 K00014 K00766 K01609 K01713 K01695 K01736 K04517 K01735 K04518 K06001 K01696 K00812 K04516
ko00240	Pyrimidine metabolism	Metabolism	Nucleotide metabolism	9.04807e-11	10.0434	24	K21636 K00945 K11751 K00762 K02823 K17828 K00756 K03787 K01119 K17723 K07043 K01955 K00761 K01591 K01465 K01956 K16066 K06966 K06287 K15519 K00610 K09903 K00525 K00609
ko03430	Mismatch repair	Genetic Information Processing	Replication and repair	5.17255e-10	9.2863	15	K02337 K03657 K01972 K06223 K07462 K02342 K02340 K02343 K03572 K02341 K03763 K02338 K03555 K03601 K07456
ko01210	2-Oxocarboxylic acid metabolism	Metabolism	Global and overview maps	2.69839e-09	8.5689	22	K03737 K00930 K11358 K00176 K01653 K00174 K00175 K00821 K00928 K01649 K01652 K00052 K00133 K01687 K00053 K01703 K00177 K01704 K01438 K00145 K00812 K09011
ko00290	Valine, leucine and isoleucine biosynthesis	Metabolism	Amino acid metabolism	4.91542e-09	8.30844	10	K01653 K01754 K01649 K01652 K00052 K01687 K00053 K01703 K01704 K09011
ko00190	Oxidative phosphorylation	Metabolism	Energy metabolism	1.5944e-08	7.7974	30	K00937 K00426 K00425 K00244 K00330 K00336 K00331 K02112 K02110 K02114 K13378 K00239 K02111 K00337 K00338 K00339 K00340 K02113 K00241 K02108 K02117 K00240 K00343 K02109 K00342 K15986 K02115 K02123 K00335 K00341
ko00300	Lysine biosynthesis	Metabolism	Amino acid metabolism	1.5944e-08	7.7974	14	K01714 K10206 K00821 K00928 K01928 K00290 K00215 K01778 K12524 K00133 K00003 K03340 K01586 K01929
ko01250	Biosynthesis of nucleotide sugars	Metabolism	Global and overview maps	3.89176e-08	7.40985	29	K01791 K00975 K01854 K00847 K17716 K19068 K00845 K00971 K13010 K00978 K19854 K00067 K00075 K01654 K03271 K01840 K13017 K03273 K01627 K02474 K03431 K06041 K08679 K03270 K02473 K01790 K00790 K00973 K00979
ko00770	Pantothenate and CoA biosynthesis	Metabolism	Metabolism of cofactors and vitamins	6.00248e-08	7.22167	13	K00859 K01653 K00077 K17723 K00954 K01579 K01652 K01687 K00606 K00053 K03525 K01918 K13038
ko00520	Amino sugar and nucleotide sugar metabolism	Metabolism	Carbohydrate metabolism	1.11304e-07	6.95349	20	K01791 K00975 K01207 K15921 K01854 K00847 K01209 K17716 K01198 K00845 K00971 K15855 K00978 K00075 K01840 K03431 K08679 K02473 K00790 K00973
ko00500	Starch and sucrose metabolism	Metabolism	Carbohydrate metabolism	6.21204e-07	6.20677	18	K01179 K00975 K00703 K05349 K01193 K00847 K01187 K21574 K01838 K01200 K00705 K00845 K00978 K01214 K01208 K07405 K00702 K16153
ko04112	Cell cycle	Cellular Processes	Cell growth and death	8.83638e-07	6.05373	10	K02563 K02314 K02313 K07716 K11357 K03589 K03588 K11749 K03590 K03531
ko00720	Other carbon fixation pathways	Metabolism	Energy metabolism	9.96389e-07	6.00157	19	K00625 K00024 K00925 K01007 K00244 K01006 K03737 K00176 K00174 K00175 K01491 K00239 K01676 K01938 K00297 K00241 K00240 K01960 K00177
ko00540	Lipopolysaccharide biosynthesis	Metabolism	Glycan biosynthesis and metabolism	1.60877e-06	5.79351	12	K00677 K19353 K00912 K16363 K03269 K03760 K00748 K02536 K02517 K02843 K19354 K02527
ko00250	Alanine, aspartate and glutamate metabolism	Metabolism	Amino acid metabolism	1.73029e-06	5.76188	14	K00265 K00266 K11358 K01424 K01955 K01744 K01956 K01914 K00610 K00278 K00609 K00259 K00262 K00812
ko00541	Biosynthesis of various nucleotide sugars	Metabolism	Glycan biosynthesis and metabolism	3.80951e-06	5.41913	19	K01791 K19068 K00971 K13010 K00978 K00067 K01654 K03271 K13017 K03273 K01627 K02474 K06041 K10012 K03270 K02473 K01790 K00973 K00979
ko01502	Vancomycin resistance	Human Diseases	Drug resistance: antimicrobial	4.56038e-06	5.341	8	K07260 K02563 K01000 K01775 K01929 K01921 K18346 K08641
ko00020	Citrate cycle (TCA cycle)	Metabolism	Carbohydrate metabolism	9.76447e-06	5.01035	13	K00024 K00244 K03737 K00176 K01610 K00174 K00175 K00239 K01676 K00241 K00240 K01960 K00177
ko03030	DNA replication	Genetic Information Processing	Replication and repair	1.03099e-05	4.98675	12	K02314 K02337 K02335 K01972 K02342 K02340 K02343 K02341 K03763 K03470 K02338 K02316
ko01200	Carbon metabolism	Metabolism	Global and overview maps	1.10586e-05	4.9563	34	K15633 K00625 K15635 K00018 K00024 K00925 K01007 K01624 K21071 K00244 K00640 K01006 K01715 K00874 K03737 K00176 K01625 K01610 K01808 K00174 K00175 K00845 K01491 K00239 K01754 K01676 K01938 K00297 K00241 K00240 K00283 K01960 K00177 K01738
ko00260	Glycine, serine and threonine metabolism	Metabolism	Amino acid metabolism	1.67697e-05	4.77547	16	K15633 K15635 K00018 K00928 K01733 K01754 K01695 K16066 K12524 K00133 K17103 K00003 K00865 K00283 K06001 K01696
ko00040	Pentose and glucuronate interconversions	Metabolism	Carbohydrate metabolism	3.3919e-05	4.46956	14	K01051 K01728 K01815 K01804 K01629 K01686 K01685 K03077 K00040 K00041 K01818 K00853 K01812 K01805
ko00620	Pyruvate metabolism	Metabolism	Carbohydrate metabolism	4.61792e-05	4.33555	17	K00625 K00024 K00925 K01007 K00244 K01006 K03737 K01610 K07248 K00174 K00175 K01571 K01649 K01676 K18930 K01960 K03778
ko00051	Fructose and mannose metabolism	Metabolism	Carbohydrate metabolism	0.000157583	3.80249	15	K04041 K01624 K21071 K01218 K00847 K01629 K01808 K01818 K00971 K01805 K19270 K01840 K19355 K00895 K03332
ko00340	Histidine metabolism	Metabolism	Amino acid metabolism	0.000231538	3.63538	9	K00817 K11755 K02500 K02501 K04486 K01814 K00765 K01089 K00013
ko01232	Nucleotide metabolism	Metabolism	Global and overview maps	0.000240056	3.61969	15	K21636 K00945 K11751 K03784 K03816 K00756 K03787 K01129 K07043 K00761 K06966 K06287 K15519 K09903 K00525
ko03060	Protein export	Genetic Information Processing	Folding, sorting and degradation	0.00030551	3.51497	9	K03070 K03076 K12257 K03075 K03210 K03110 K03118 K03100 K03101
ko00270	Cysteine and methionine metabolism	Metabolism	Amino acid metabolism	0.000357225	3.44706	15	K00024 K07173 K00640 K01740 K11358 K00651 K08968 K14155 K00928 K01243 K12524 K00133 K00003 K00812 K01738
ko00552	Teichoic acid biosynthesis	Metabolism	Glycan biosynthesis and metabolism	0.000462495	3.33489	8	K19302 K00712 K06153 K05946 K02851 K18704 K07271 K09809
ko00900	Terpenoid backbone biosynthesis	Metabolism	Metabolism of terpenoids and polyketides	0.000466935	3.33074	10	K01662 K13789 K00919 K00806 K01770 K00991 K03526 K00099 K03527 K02523
ko00740	Riboflavin metabolism	Metabolism	Metabolism of cofactors and vitamins	0.000593056	3.2269	9	K09474 K11752 K01515 K19286 K21063 K00794 K00793 K14652 K11753
ko00010	Glycolysis / Gluconeogenesis	Metabolism	Carbohydrate metabolism	0.000642763	3.19195	13	K15633 K15635 K04041 K01007 K01624 K21071 K01006 K03737 K01610 K00174 K00175 K00845 K00895
ko00052	Galactose metabolism	Metabolism	Carbohydrate metabolism	0.000648526	3.18807	11	K21071 K02775 K01190 K01804 K01193 K01854 K01187 K07407 K17716 K12308 K00845
ko02026	Biofilm formation	Cellular Processes	Cellular community - prokaryotes	0.0554877	1.2558	6	K00975 K07173 K00703 K01991 K07678 K10914
ko05111	Biofilm formation	Cellular Processes	Cellular community - prokaryotes	0.0889961	1.05063	8	K01791 K01912 K07173 K03606 K00640 K07678 K03092 K10914
ko02025	Biofilm formation	Cellular Processes	Cellular community - prokaryotes	0.0969606	1.0134	7	K01768 K01658 K01657 K07678 K10914 K20974 K21023
