# Supplementary material for: Reliable enteric methane prediction from the cattle (Bos taurus) rumen microbiome
Source: Commun Biol. 2026 Apr 13;9:810. doi: 10.1038/s42003-026-10048-8 (PMC13265817; doi:10.1038/s42003-026-10048-8)
Supplement: Supplementary file 7 — Supplementary Data 4 [file 42003_2026_10048_MOESM7_ESM.xlsx]

## Sheet: Sheet1
KO	mean_AUS	mean_SPA
K07720	1.29938	0.664673
K10439	0.159707	-0.446735
K02335	0.735133	1.24772
K07506	-0.297645	-1.15122
K02931	-0.853112	-0.116083
K03043	0.621945	1.19926
K03046	0.66151	1.26062
K02337	1.0231	1.47956
K01972	0.580736	1.00223
K09888	-0.164875	-0.803352
K02982	-0.815477	-0.164872
K07029	-0.238817	-0.862236
K07636	1.44243	1.1386
K00945	1.01222	0.703648
K03076	0.327215	0.677225
K01185	-0.335397	0.537272
K01006	0.665886	1.16484
K02986	-0.626758	-0.115439
K21636	1.33169	1.78891
K09459	-1.6968	-0.745123
K11085	0.367251	0.766242
K01153	1.46318	1.78939
K19302	0.545464	0.22408
K01714	0.852797	0.53163
K03701	1.31229	1.59626
K13412	-0.696549	2.25681
K03070	0.89291	1.22033
K07133	2.26816	2.63139
K02470	0.858546	1.19215
K01838	-0.43976	-0.941525
K02314	0.936034	1.27234
K01841	-1.37413	-0.471425
K03924	0.592555	0.913688
K07010	-0.711138	-0.205379
K07658	0.646708	0.212913
K07704	-0.769015	-1.43106
K02933	-0.511004	-0.0836585
K07718	-0.16036	-0.720552
K02529	1.33881	1.07249
K01090	-1.91485	0.0417748
K17734	-0.437053	-1.17198
K03929	0.549986	1.01589
K22391	-0.70119	-1.32291
K01207	0.0571617	0.574657
K21936	-0.494952	-0.9335
K06223	-0.242339	0.365252
K07462	0.51872	0.798847
K01091	1.06279	0.818619
K02621	0.423437	0.765719
K03568	-1.71252	-0.77626
K10826	-1.43875	-1.97413
K10834	-1.43736	-1.96781
K07979	-0.116439	-0.623358
K15633	0.480214	0.745632
K03427	1.53484	1.78954
K07657	0.488683	0.0873063
K03530	1.06324	0.813538
K02477	0.925866	0.556863
K00891	0.354407	0.0757574
K02469	0.834815	1.14622
K22278	0.355662	-0.000267224
K01728	0.918918	0.378491
K02484	-0.134493	-0.507079
K09710	0.164179	-0.131881
K03816	-0.206136	-0.687273
K03466	0.73721	0.985176
K02601	-0.332688	0.00464225
K03088	2.31439	2.10473
K21471	1.22447	0.889153
K15876	-0.414675	-1.02858
K07095	0.392299	0.118928
K03584	0.306408	0.0545292
K15531	-0.979206	-0.328741
K11392	-0.653379	-1.11043
K02622	0.363236	0.737196
K19824	-0.125299	-0.488197
K02823	0.210323	-0.0499392
K07652	-0.0746221	-0.430466
K19270	-0.801243	-1.25189
K05591	-0.687156	-1.25594
K13993	1.36489	1.07543
K03168	0.731864	0.962439
K00571	0.91844	1.3628
K18234	-0.526523	0.14695
K02478	-0.539581	-1.02503
K11751	-0.128143	0.472419
K14136	-0.698235	-1.28389
K08681	-1.98144	-1.18799
K03624	0.849356	0.649917
K07443	-0.213552	-0.604134
K00350	-2.13946	-1.36117
K07005	0.650181	0.334374
K03565	0.110973	-0.176978
K03657	1.08229	1.35979
K15460	0.106571	-0.163302
K03723	0.770156	1.008
K00176	-0.332921	-0.733994
K19423	-2.34594	-1.52296
K01051	1.17811	0.823637
K08282	-0.450766	0.33208
K03385	-0.190505	-0.66025
K15855	-2.25737	-1.34678
K05349	2.14001	2.3939
K03210	0.142725	-0.116601
K11175	0.207357	-0.0533253
K03711	0.542397	0.252864
K21556	-0.789359	-1.47479
K15640	-0.201786	-0.576215
K06890	-0.195906	0.238891
K17828	0.307148	0.0863348
K06909	-0.872896	-0.0119948
K00756	-1.60094	-0.81823
K02518	-0.57787	-0.228196
K00978	-1.42249	-0.935566
K01159	-0.490176	-0.195911
K07460	0.0460671	-0.213201
K01654	-1.73728	-1.10572
K03803	-0.444569	-0.91618
K03699	0.427168	0.18816
K01815	0.370589	0.0768263
K00349	-1.66794	-1.08245
K03596	0.552825	0.760332
K03312	-1.15168	-0.492701
K18346	-0.498792	-0.963933
K02860	0.245041	0.0281011
K04068	0.76322	1.06244
K00773	0.269879	0.4839
K09748	0.351076	0.136782
K13010	-0.900589	-0.50573
K01715	-1.73919	-0.685077
K03437	0.971867	0.769528
K13924	-0.0529055	-0.492043
K03282	0.234964	0.0253866
K01791	0.509573	0.768569
K06950	0.805979	0.613893
K03559	-0.0553478	-0.45869
K03925	0.230204	0.00459388
K06381	-0.290572	-0.596636
K07497	1.42117	1.70952
K16698	0.0127247	0.647289
K00265	0.500879	0.816821
K02968	0.268857	0.0624679
K01854	0.123979	0.453232
K12573	0.548148	0.747153
K03702	0.569742	0.762962
K00874	0.766561	0.565931
K00347	-0.673624	-0.30083
K03075	0.136628	-0.107514
K01154	1.16426	1.43659
K01625	0.0647553	-0.165185
K17716	-0.844292	-0.380137
K06207	0.595131	0.791254
K06215	-0.964511	-0.458426
K03536	0.052468	-0.16942
K07126	-0.229226	0.635478
K07273	1.144	0.954599
K04763	1.55546	1.32607
K01610	0.39824	0.600776
K19854	-0.934131	-1.3596
K03589	0.117081	-0.125024
K22405	-0.200301	-0.526246
K11358	-1.26313	-0.555534
K12257	0.531221	0.746406
K17723	-0.517155	-0.200458
K02361	-0.29848	-0.676138
K07240	1.01822	0.81385
K01000	0.20641	0.419261
K03696	0.638005	0.821467
K06942	0.494823	0.655824
K05366	0.994452	1.16445
K07214	0.915816	1.21958
K00788	0.178493	-0.0523556
K00351	-0.385389	-0.0942216
K00625	0.445254	0.291063
K01629	-0.124575	-0.407483
K06142	1.27217	1.02268
K03430	-2.41304	-1.76751
K19172	0.0492803	-0.29494
K07052	0.524395	0.333409
K19068	-1.02897	-0.548851
K07713	-1.47854	-1.04313
K03737	0.81391	1.0196
K01911	-0.24078	-0.575351
K15923	1.0255	1.26779
K01491	0.121834	0.300956
K00930	0.362234	0.19399
K08676	-0.899162	-0.449997
K01515	0.076492	-0.291451
K08968	0.0386414	-0.19981
K07729	-0.324147	-0.796273
K18672	0.356254	0.190613
K01661	-0.218382	-0.555704
K15532	0.601688	0.349298
K03784	-0.341618	0.0871432
K21557	-0.485412	-0.818081
K04066	0.629387	0.792053
K00243	-0.000290792	-0.229796
K02945	0.50372	0.674473
K13663	-0.931921	-1.38962
K09935	-1.50872	-0.919476
K04749	0.27963	-0.124781
K00330	-0.245019	-0.561566
K03286	0.594515	0.297549
K02501	-0.0202581	-0.207591
K11755	-0.0292468	-0.23061
K00762	0.506443	0.324791
K07075	0.677945	0.248164
K01653	0.00287032	-0.205395
K01193	0.356047	0.0721647
K03703	0.640059	0.801293
K00590	-0.98999	-0.485187
K00046	0.44231	0.266262
K02016	0.612433	0.440286
K00859	0.172677	-0.0029737
K01447	0.708497	0.396517
K03271	-1.3141	-0.82218
K01607	0.168797	-0.0386653
K03086	1.41567	1.56664
K01156	0.28241	0.551166
K10118	-0.935805	-1.702
K21063	-0.511419	-0.892128
K03077	-0.0196057	-0.23951
K08998	0.246066	0.0659513
K00925	0.502	0.639004
K01775	0.604191	0.74163
K21470	-0.4231	-0.749686
K03110	0.0536901	0.258583
K01925	0.277027	0.448263
K03100	0.891121	0.757813
K03686	0.565059	0.744574
K01119	-0.20653	0.0651133
K03040	0.427233	0.576896
K01130	-1.54165	-1.10614
K01179	1.785	1.56519
K03612	0.246558	0.0254115
K02027	-0.5557	-1.18041
K10119	-0.968591	-1.73707
K02078	1.12917	0.979953
K02563	-0.00199436	0.224941
K01992	1.73919	1.60624
K01364	-0.507372	-0.955871
K00782	-0.437434	-0.789054
K06131	0.845836	0.692486
K03310	0.812811	0.960185
K06168	0.514604	0.644176
K15635	0.00485511	-0.225085
K00346	-0.477998	-0.185774
K01744	-0.937704	-0.537892
K02334	-0.795526	-0.239804
K00024	0.143562	0.355273
K07455	-1.53428	-0.954937
K16264	-0.368528	-0.600645
K07447	0.250341	0.0868472
K02614	-0.306686	-0.600826
K00018	0.0887952	-0.0936612
K09014	0.327908	0.479952
K03616	0.175519	0.00953271
K02669	-1.06237	-0.607139
K00912	-0.268547	-0.0449239
K03832	1.39029	1.18375
K01924	0.407334	0.548033
K07148	-1.49969	-0.911804
K22213	-0.315239	-0.661555
K00336	-1.31549	-0.738469
K03743	-0.111967	-0.335563
K01686	0.234649	0.0525987
K03570	0.279584	0.126772
K10117	-0.826339	-1.4786
K02114	-0.312393	-0.531252
K13075	-0.792777	-1.15319
K02340	0.241752	0.0868824
K06020	-0.244048	0.0637667
K03773	1.30915	1.10735
K02112	0.296569	0.449255
K06881	0.406466	0.276845
K00077	-0.290266	-0.516206
K01804	0.505591	0.285336
K07248	-0.519797	-0.917846
K02110	-0.143498	-0.338723
K01218	0.626315	0.445801
K07496	0.312194	0.725684
K09607	-0.163188	-0.414441
K18332	-1.47383	-0.920991
K04762	0.0540455	-0.138608
K01956	-0.522829	-0.274989
K02473	-2.61222	-2.05921
K01818	-0.539641	-0.920342
K00010	-0.862788	-1.18896
K01633	-0.282582	-0.564588
K00067	0.44368	0.570074
K01808	0.288407	0.138212
K02500	0.0538116	-0.107969
K06148	0.201339	-0.0954907
K03292	0.968804	0.800781
K21574	0.227369	0.454687
K00800	0.705088	0.576776
K03791	-1.89878	-1.28399
K02313	0.553596	0.671162
K01200	0.293622	0.498601
K04771	0.499885	0.341708
K00040	0.0576558	-0.130655
K03719	-0.509221	-0.262347
K07138	0.253288	0.621446
K12994	-0.1081	-0.39014
K00806	0.204955	0.333273
K07391	0.599474	0.718591
K19428	-1.56823	-1.23716
K07089	-0.445152	-0.166329
K07407	0.890227	1.05394
K06958	0.0623921	-0.130866
K02111	0.31586	0.455366
K01126	-0.337748	0.04139
K13017	-0.758817	-0.51462
K02237	-0.965315	-1.32046
K09457	0.0746796	-0.100841
K14058	-0.0930859	-0.277186
K05946	-1.19416	-0.906101
K00331	-0.173914	-0.401427
K03553	0.525679	0.641036
K03588	0.27853	0.432663
K18831	-0.510636	-0.800744
K02528	0.600083	0.494403
K07495	0.31314	0.0301403
K06941	0.622542	0.494773
K00651	0.262581	0.0805673
K02343	0.546787	0.661295
K18331	-1.49981	-1.03303
K03799	-0.942332	-0.674712
K00075	0.168185	0.311331
K07114	0.926098	1.05659
K04069	0.427661	0.651476
K03625	0.314435	0.193934
K02226	-0.893993	-1.27693
K03296	1.09973	1.2789
K01588	0.304851	0.157393
K02231	-0.329946	-0.594784
K05794	-1.17546	-0.744551
K07482	-0.993044	-0.577105
K04759	0.832279	0.985957
K18139	-0.584089	-0.899187
K03534	-0.0800548	-0.305167
K03787	0.160007	0.0112242
K03718	0.392706	0.214556
K01007	-1.67272	-1.22929
K00705	1.06374	1.18798
K01805	-0.677619	-1.00285
K15915	-1.33149	-1.05006
K04757	-0.815765	-1.2209
K01685	0.175802	0.00225469
K02474	-1.39188	-1.03012
K02482	-0.710169	-1.042
K01993	0.778877	0.607385
K03273	-1.40855	-1.04157
K03524	0.333684	0.210952
K01928	0.452714	0.597693
K03546	-0.474501	-0.223386
K03572	0.550917	0.661591
K07043	-0.0217563	-0.2083
K01187	1.0958	1.24079
K01448	0.685122	0.799683
K07042	-0.423755	-0.648752
K00794	0.0396895	-0.127499
K02834	0.0939677	-0.0358446
K06188	0.143474	0.296525
K10914	-2.1832	-1.72781
K01955	1.18986	1.30875
K00180	0.0642584	-0.123916
K00634	0.0322138	0.36339
K06889	1.34436	1.4723
K00970	0.16275	0.334086
K07341	-0.878592	-1.13147
K21029	-0.351764	-0.10344
K01652	0.481603	0.598938
K20074	0.196331	0.0366592
K07025	0.742432	0.623371
K01012	-0.865587	-0.49883
K00041	0.11745	-0.0457689
K00648	0.487217	0.617576
K07507	0.0294052	-0.116241
K02013	0.38322	0.272491
K03839	-0.284417	-0.583889
K03517	0.0919435	0.230924
K07027	0.240893	0.111484
K00210	-0.172639	-0.38295
K03152	0.229871	0.108989
K03587	0.449444	0.594725
K02026	-0.171011	-0.570503
K03564	0.0916444	-0.0526301
K00853	0.0184103	-0.131955
K06901	0.388928	0.215684
K04084	0.240321	0.40429
K01658	-0.184297	-0.370288
K06189	-0.180335	-0.353728
K21397	-0.422708	-0.737263
K19286	-0.0745779	-0.257621
K07316	0.561812	0.767636
K01155	0.0694733	0.257254
K11749	0.417121	0.514243
K16165	-1.11197	-1.38436
K07816	-0.965631	-1.3347
K04486	-0.772102	-1.12914
K14742	0.311465	0.201365
K02040	0.311895	0.14784
K05521	-1.5967	-1.19428
K02233	-0.266549	-0.478262
K07568	0.888856	0.979063
K03205	0.0462841	-0.355257
K00847	0.902328	0.782773
K03442	-0.668217	-0.460991
K08303	1.19937	1.27912
K07045	-0.0207985	-0.231931
K03551	0.470677	0.560387
K11068	0.0786717	-0.0655055
K13683	-0.43387	-0.690947
K07090	-0.335904	-0.582811
K00666	-0.288553	-0.0451999
K07484	1.31035	0.975311
K09811	0.271485	0.169652
K01190	2.25747	2.37146
K01662	0.657239	0.780058
K02030	0.439643	0.230421
K12308	0.201458	0.0582804
K00239	0.337494	0.471592
K03307	1.29213	1.09753
K01424	0.313847	0.194879
K12942	-0.810124	-1.04414
K02483	-0.386449	-0.581889
K01840	0.226631	0.362119
K02687	0.190422	0.0826888
K03786	0.127117	-0.00516821
K02025	-0.216197	-0.581071
K01754	-1.02033	-0.654209
K02067	0.0243234	-0.140101
K02113	-0.414062	-0.580735
K03328	-0.432065	-0.614021
K07678	-0.180154	0.0284455
K17318	-0.980935	-1.33321
K05540	0.456106	0.366703
K09761	0.189845	0.0860311
K07056	0.441947	0.528647
K00014	0.228103	0.122361
K01687	0.311718	0.423863
K07173	0.142735	0.0135561
K07164	-0.00137134	-0.151626
K00941	0.178489	0.0118929
K03101	0.165434	0.0670597
K02190	-0.366778	-0.570456
K03183	0.0774648	-0.0286773
K19353	0.137365	-0.0457078
K06872	-0.859865	-1.07838
K06042	-1.35434	-1.62398
K03315	0.0603727	-0.0870899
K00951	1.24323	1.32554
K03800	-0.089571	-0.256054
K00266	1.29849	1.22149
K06413	0.785753	0.592655
K01591	0.250489	0.157987
K01676	0.138467	0.290792
K19430	-0.338453	-0.162929
K03814	-0.22542	-0.373169
K03630	0.813389	0.704279
K07011	0.998671	0.87663
K03496	1.37399	1.26306
K01609	-0.149765	-0.303187
K11991	0.45127	0.345524
K11717	0.705451	0.813634
K01208	-1.49581	-1.22185
K00426	-0.102068	-0.271164
K01198	0.24209	0.126044
K00950	0.108124	-0.0321798
K22132	0.411892	0.501227
K18930	-0.336406	-0.131676
K02836	0.475878	0.56247
K02014	1.96964	1.84922
K00703	0.464271	0.602734
K01255	-0.796544	-0.473888
K19425	0.112889	0.267109
K02775	-0.0967109	-0.27813
K06076	0.442896	0.25982
K00821	0.282213	0.190183
K07862	-0.571326	-0.790922
K00647	0.741951	0.885355
K00766	0.0979925	-0.0201645
K08978	0.238295	0.0938217
K07452	-0.192763	-0.0249241
K02117	-0.977634	-0.719758
K15987	0.275711	0.385238
K13013	-1.10766	-0.913518
K00817	0.536679	0.444644
K00793	0.0569391	-0.0794861
K08641	0.186169	0.327926
K05837	0.359756	0.444467
K00655	0.368523	0.282429
K00761	0.302692	0.217396
K02481	-0.179559	-0.327403
K19304	-0.408315	-0.608187
K03092	0.166798	0.29966
K01246	-0.0635623	-0.23337
K19225	-1.5459	-1.22038
K03977	0.568577	0.644621
K07726	-0.729022	-0.953934
K19424	-1.69816	-1.44302
K15738	0.356472	0.446502
K12267	-0.145852	-0.289017
K06987	-1.28714	-0.954094
K01627	-0.142732	-0.0114027
K09384	-1.47025	-1.2027
K09955	0.867937	0.9946
K16066	-0.437397	-0.602168
K07814	0.381584	0.559292
K12524	0.218253	0.352919
K19294	0.92858	0.821194
K00566	0.474395	0.545519
K08659	-1.14819	-0.796153
K00384	0.51591	0.594849
K05499	-0.939634	-0.765038
K07486	-0.0863244	-0.301733
K04720	0.130871	-0.0310593
K11527	0.267853	0.116205
K01812	0.217849	0.111488
K18218	-0.822564	-1.07384
K13789	0.264981	0.178916
K00996	-0.414315	-0.546252
K09125	-0.171758	-0.296393
K01129	0.517288	0.434367
K03763	-0.482285	-0.185834
K00684	-0.954787	-0.749413
K07098	0.938881	0.864378
K01802	-0.305335	-0.0908419
K07322	0.142269	0.00660699
K04485	0.438406	0.519899
K06920	-0.098843	0.0266774
K03748	-1.39672	-1.18243
K00425	-0.00277595	-0.14186
K03581	0.175729	0.378405
K04041	0.249361	0.147862
K00973	0.942837	1.02099
K21575	0.127342	0.273988
K01214	-0.716508	-0.478763
K01533	0.199014	0.0288934
K07448	-0.65794	-0.844008
K03305	0.0472203	0.172174
K01571	-0.75473	-0.974425
K01579	-0.273385	-0.414389
K07238	-0.0348612	0.0747479
K03147	-0.935933	-0.667747
K02654	-1.33825	-1.03842
K01990	1.72895	1.66277
K08679	-0.0269904	0.0918422
K06023	-1.12718	-1.40634
K02057	-0.267423	-0.557651
K06167	-0.666511	-0.530953
K06409	-1.008	-1.29542
K06921	1.46523	1.56873
K01695	-0.0417305	-0.156875
K11927	-0.523983	-0.647962
K21573	2.84209	2.75492
K00768	-0.214963	-0.35782
K00338	-0.370542	-0.511235
K09013	0.0738357	0.179663
K09861	-0.562075	-0.740329
K09765	0.103283	-0.00918401
K03303	-0.406513	-0.590906
K03498	0.699361	0.764577
K03526	0.455553	0.524029
K01284	0.607231	0.740786
K00712	-0.774794	-1.00095
K07282	0.47252	0.34197
K07271	0.638978	0.713189
K15921	1.24288	1.10848
K00340	-0.51113	-0.664611
K06178	0.327185	0.391646
K00339	-0.429239	-0.570881
K00677	0.601551	0.506212
K09015	0.0230238	0.145776
K02395	-1.34537	-1.55108
K02227	-0.315086	-0.450662
K00262	0.963139	1.02601
K03555	1.12916	1.20404
K03320	0.751599	0.826348
K21571	0.291048	0.165121
K06221	0.538493	0.685838
K03642	-0.233766	-0.374766
K10536	-0.398874	-0.283421
K02341	0.344684	0.27055
K00969	0.223251	0.145325
K00290	0.163073	0.0702063
K09812	0.247073	0.169269
K02600	0.562078	0.62351
K06400	0.473765	0.262709
K03775	-0.094557	-0.22068
K01914	0.225404	0.313281
K03585	0.700227	0.584134
K13378	-0.0503208	-0.174642
K13043	-0.0110796	-0.13947
K00954	0.304363	0.223554
K03284	0.36108	0.289133
K01814	-0.472576	-0.605415
K05936	-0.675966	-0.829755
K01586	0.443807	0.516371
K10206	0.785833	0.721458
K04773	0.14242	0.24298
K00099	0.368064	0.431993
K07334	-0.843419	-1.01447
K02557	0.086516	-0.0150493
K06041	0.013788	0.116199
K03790	-0.504113	-0.686724
K03789	-0.969655	-1.16544
K02028	0.231413	0.114769
K15924	-1.56763	-1.34974
K00610	-1.36967	-1.21595
K11754	0.406315	0.351384
K20534	0.618169	0.525315
K03628	0.348434	0.415109
K02348	-1.50204	-1.30831
K18929	-0.339253	-0.475511
K03531	0.823127	0.874859
K01286	-2.07588	-1.81199
K02115	-0.236039	-0.154317
K02909	0.149789	0.0609405
K07139	-0.541234	-0.366942
K01790	0.506461	0.571454
K07454	-1.13534	-1.38766
K01733	0.407298	0.340797
K06346	-0.881727	-1.09655
K04518	-0.566884	-0.482362
K03497	0.824392	0.731378
K20974	-0.770739	-0.901833
K09117	-0.125053	-0.230636
K02056	-0.657375	-0.890278
K01713	-0.241306	-0.382552
K07461	-1.43779	-1.23606
K00895	0.142545	0.240732
K02238	0.425962	0.368077
K12410	0.772541	0.71309
K04751	-0.109672	-0.234164
K02426	-0.018572	-0.115693
K18581	-1.46124	-1.30345
K03499	0.730096	0.679078
K02188	-0.262558	-0.400649
K19427	0.336591	0.433243
K08301	0.303273	0.370963
K19955	0.70214	0.613046
K03501	0.206337	0.150625
K00919	0.247933	0.190661
K01778	0.348511	0.283231
K03444	-1.24956	-1.0362
K01921	0.474767	0.52696
K01933	0.350692	0.284962
K02049	-1.18302	-1.02798
K03621	-0.993059	-0.759855
K04070	-1.05948	-1.23912
K03289	-0.141528	-0.229341
K07451	-0.0137981	0.17929
K00215	0.350712	0.293459
K11753	0.267233	0.316759
K07085	0.810391	0.740975
K07727	-0.502498	-0.610219
K01297	0.136526	0.0159317
K01465	0.404155	0.345415
K00609	0.11084	0.17152
K03744	0.231596	0.293167
K02315	-0.34159	-0.513405
K06147	1.55123	1.66522
K07458	0.155691	0.063123
K03976	-1.02037	-0.854847
K10947	-1.05196	-0.902476
K09762	-1.05218	-1.2477
K17758	-0.211128	-0.26354
K06934	-0.949172	-0.757937
K04517	-1.0443	-1.22671
K03529	-0.589461	-0.382352
K00175	0.653235	0.590912
K02346	0.315701	0.253575
K03640	-0.0714493	-0.163171
K07491	0.498468	0.380401
K07088	-0.202281	-0.309193
K05516	-0.521904	-0.411931
K10907	-0.0509772	-0.154482
K17103	0.0896704	0.0207209
K16898	-0.420519	-0.308543
K02536	-0.0131238	0.0656298
K06861	0.139554	0.214124
K05808	-0.0691029	-0.180666
K01243	0.230577	0.17276
K00754	-0.649574	-0.744681
K17744	-0.486822	-0.611976
K08600	-0.681429	-0.874351
K00337	-0.159909	-0.24251
K06904	0.178012	0.373638
K21023	-0.0236024	-0.14335
K01181	0.81437	0.748218
K03734	0.26472	0.212791
K00928	0.475206	0.420765
K19171	-0.812698	-0.9789
K07741	-0.108206	0.00903673
K03118	-0.0666092	-0.144096
K06024	-0.983586	-1.14015
K19265	0.0922704	0.0334227
K07012	-1.51089	-1.26132
K08602	-1.1879	-1.01814
K07124	-0.547697	-0.649744
K03455	0.68025	0.593792
K00865	0.0289811	-0.0410481
K00783	0.213237	0.156447
K05882	-0.917488	-0.72553
K03561	0.760457	0.699655
K00052	-0.059922	-0.120182
K18691	-0.210168	-0.287651
K03550	0.209227	0.153962
K00177	-0.573926	-0.517089
K02015	0.620164	0.568662
K14441	0.332196	0.374952
K15986	-0.423688	-0.290881
K03091	-0.251685	-0.398504
K01736	0.402369	0.361727
K03798	0.888782	0.943916
K06959	0.526437	0.580889
K07259	0.157721	0.0968968
K07000	0.6089	0.528317
K03631	0.435845	0.473375
K14155	0.680289	0.6276
K01224	0.615423	0.568923
K07263	1.03212	1.10037
K00003	-0.971256	-1.11688
K03340	0.255661	0.203568
K19355	-0.354307	-0.440301
K03407	-0.691646	-0.588709
K19055	-1.28457	-1.15161
K04758	-0.995052	-1.13766
K06877	-1.08333	-0.981351
K07030	-0.658914	-0.783097
K03655	1.88923	1.97244
K01991	0.536253	0.462202
K03569	0.623087	0.579142
K07154	1.07025	1.13612
K00244	-0.726083	-0.556844
K03281	0.238581	0.284202
K16089	0.600491	0.516494
K02051	0.391267	0.436224
K01704	-0.862009	-0.788365
K02050	-1.12851	-1.00054
K06871	0.0792781	0.176151
K01776	0.353405	0.31087
K00748	0.116035	0.180661
K07473	-0.211368	0.020027
K01209	1.42432	1.38729
K06969	0.561253	0.520013
K03827	-1.99349	-1.83126
K03453	0.831513	0.884641
K06897	-0.500038	-0.374772
K02851	-0.441941	-0.499939
K00278	0.301297	0.355841
K07058	-0.176506	-0.0943116
K09474	-0.00963964	-0.0873418
K07487	0.0573937	-0.0437226
K02527	0.162264	0.219024
K00059	1.32447	1.35729
K07001	0.722759	0.673008
K15519	-0.795397	-0.885233
K03151	-0.911173	-0.745116
K02031	-1.18501	-1.0529
K16786	-1.00269	-1.09007
K08307	0.238344	0.288005
K07792	-0.0232833	0.0570225
K00796	0.188066	0.140051
K01740	1.28205	1.24973
K01938	-0.0228642	-0.0728323
K02371	-1.36599	-1.23883
K00790	0.645561	0.684329
K01649	0.43215	0.398378
K07037	0.242392	0.301783
K00971	0.841747	0.806055
K00525	0.124392	0.185057
K17677	-0.929546	-0.805466
K00297	0.291639	0.24588
K09809	0.618698	0.671405
K00606	-0.137989	-0.189616
K07054	-0.258542	-0.319693
K03406	0.453168	0.560065
K05801	-0.126057	-0.196181
K01572	0.204949	0.251346
K09808	0.731164	0.784919
K18828	-0.795549	-0.882547
K01438	0.0182861	0.0654022
K00241	0.0138029	-0.0271527
K07053	-0.871138	-0.762776
K09124	-1.43959	-1.33647
K19354	-0.844523	-0.785466
K19147	-1.36612	-1.27657
K00145	-0.040227	0.00854355
K03601	0.429625	0.460042
K07335	-0.664473	-0.757746
K03503	0.264906	0.196333
K01270	1.06432	1.02929
K06200	0.347238	0.315336
K01738	0.784905	0.821931
K07007	0.286582	0.245128
K12574	-0.0242117	0.0445555
K02065	0.0308373	0.0723621
K04075	0.312722	0.283791
K02189	-1.5484	-1.6426
K07315	1.79187	1.86817
K03613	-0.0434237	-0.0926261
K03797	1.46897	1.50388
K03218	-0.18768	-0.238018
K18197	0.413825	0.47276
K07317	-0.844522	-0.785681
K02897	-0.00407773	-0.0472336
K10012	-1.36517	-1.469
K03321	0.0238781	0.0949451
K11928	-0.873605	-0.941576
K18707	0.385738	0.417234
K00991	0.600347	0.570504
K02004	1.71339	1.73407
K06113	1.09316	1.14957
K06179	-1.06169	-0.949364
K03733	0.706697	0.666238
K02108	0.217737	0.181843
K11357	-2.11803	-2.03294
K16363	0.0140418	-0.0207919
K01912	0.771842	0.731465
K01673	-0.0162597	-0.0597921
K01923	0.276752	0.250465
K03606	0.15655	0.121471
K03215	0.673348	0.702583
K21572	2.82719	2.81413
K13002	-0.360846	-0.306986
K10716	-0.0328544	0.0162701
K16153	-0.395584	-0.335043
K01918	-0.109097	-0.150584
K00341	-0.0454175	0.00281799
K03269	0.0347257	-0.00117356
K01534	0.585802	0.635305
K12340	0.500887	0.450029
K05807	-0.0794851	-0.123639
K01811	1.45562	1.50067
K00335	-1.15768	-1.09181
K00652	0.103536	0.134383
K06217	0.318287	0.341766
K01735	0.318263	0.292904
K16787	-1.09205	-1.14825
K09011	-0.679139	-0.626413
K02109	-0.307905	-0.357848
K09702	-0.172863	-0.223833
K12264	-1.1295	-1.23954
K00979	-0.0971417	-0.0542714
K07481	-0.554874	-0.363622
K06966	0.238951	0.20901
K06949	0.349129	0.326096
K03978	0.227542	0.2566
K07258	0.0274739	-0.030887
K16212	-0.196946	-0.2394
K04096	0.504126	0.488574
K03402	-0.0156943	-0.0603693
K00975	-0.0960633	-0.163888
K02824	-0.131917	-0.0883685
K19421	-0.478928	-0.510485
K06373	-0.438322	-0.474978
K02034	-1.22132	-1.14262
K14652	0.206464	0.179731
K16213	-0.131683	-0.160403
K02551	0.0262636	-0.00427992
K04516	-0.0931563	-0.0548791
K04085	-0.984564	-0.927501
K09810	0.0530899	0.0886589
K03438	0.537787	0.555995
K06287	0.118815	0.0881723
K02283	-1.14181	-1.02595
K03617	-0.0532292	-0.0848081
K01696	0.209734	0.226
K03590	0.217946	0.239016
K03470	0.387063	0.367619
K00133	0.476735	0.455283
K07679	-0.944741	-0.983807
K09157	-0.717563	-0.758912
K04083	-1.01392	-1.07505
K06153	0.35481	0.333862
K01929	0.465193	0.480547
K09922	-0.140305	-0.171731
K01356	-0.00182056	-0.0334884
K07493	-0.27941	-0.120387
K07301	0.201685	0.177256
K07003	0.27887	0.259145
K00283	-0.078418	-0.106794
K03473	-0.758037	-0.774038
K03324	1.10071	1.1211
K02032	-1.28127	-1.20487
K02843	-1.06749	-1.12948
K00053	0.234249	0.21435
K12132	1.00158	1.03121
K06187	0.28104	0.263251
K02523	0.115746	0.140011
K03629	0.478734	0.459003
K01142	0.392975	0.378411
K07444	0.0941033	0.122169
K02342	1.10583	1.06749
K02837	0.372665	0.353947
K00986	0.506961	0.589725
K02232	-0.286035	-0.324084
K01770	0.213569	0.189799
K00812	0.84742	0.82154
K01449	-1.0012	-1.04488
K07576	-0.853128	-0.882503
K03527	0.24897	0.261924
K02005	0.902556	0.882465
K07004	-0.664898	-0.613148
K06885	-0.137358	-0.167832
K03760	-0.595491	-0.604232
K00013	-0.0372942	-0.0277323
K00147	0.31817	0.29549
K00259	-0.560227	-0.506007
K21498	-0.290883	-0.328567
K18704	-1.29244	-1.24051
K01258	0.372139	0.357267
K01945	0.418135	0.404573
K03525	-0.436303	-0.4667
K02066	0.0622946	0.0866106
K03270	-0.169385	-0.191049
K02356	0.429764	0.43697
K09903	0.238275	0.249503
K19157	-0.0164457	0.0226314
K00343	-0.135414	-0.155827
K14623	-0.320608	-0.28981
K10112	-0.433224	-0.485634
K09760	0.067902	0.047821
K03665	0.398328	0.411602
K00661	1.04693	1.05456
K01624	0.56712	0.552753
K18682	0.504544	0.49006
K19271	-0.212472	-0.228142
K07091	0.234605	0.255682
K06177	0.0877372	0.118329
K07405	0.0653327	0.0509268
K08191	0.123061	0.0992318
K02072	-1.3178	-1.36129
K06180	1.37916	1.37137
K07079	0.770676	0.7731
K03545	0.498966	0.489291
K03216	-1.01666	-1.04783
K03615	0.292021	0.276314
K07456	0.642675	0.661373
K02316	1.14665	1.16069
K07386	1.00284	0.978381
K21140	-0.950108	-0.993691
K02224	-0.624146	-0.598954
K03413	-0.331252	-0.34994
K01768	0.258702	0.267734
K02035	-0.538445	-0.588207
K00554	0.38673	0.376141
K03431	-0.720022	-0.738262
K04477	-0.748064	-0.710726
K07082	0.18759	0.171002
K06919	0.0583988	0.055422
K09181	-0.161773	-0.114873
K01433	-0.34068	-0.325147
K06199	-1.02412	-1.061
K02517	0.108241	0.128839
K07150	-1.08872	-1.06345
K02548	-0.022257	-0.0165158
K03654	1.41955	1.40096
K03770	0.152768	0.139241
K16092	-1.33931	-1.316
K00640	0.759094	0.739557
K00174	0.801509	0.812287
K00240	-0.00023146	-0.00339239
K01703	0.0872951	0.094002
K06926	0.324077	0.351806
K03582	-0.652466	-0.649779
K07260	-0.917243	-0.946841
K01585	0.553559	0.567246
K00946	0.0856083	0.0917463
K21993	-1.06633	-1.09322
K19789	-1.43583	-1.43046
K10026	-0.570026	-0.56511
K02338	0.518695	0.525965
K06374	-0.5531	-0.555486
K03502	1.09167	1.09314
K02029	-0.331785	-0.300575
K00702	0.399185	0.421574
K05989	0.826401	0.838496
K14540	-1.06567	-1.05889
K11752	0.165145	0.173962
K01960	0.388749	0.400321
K01104	0.652264	0.653544
K03169	1.00482	0.999196
K00342	-0.127962	-0.130204
K05592	0.662368	0.664014
K05515	0.811585	0.806192
K01657	0.155286	0.156035
K01144	0.275401	0.268646
K03500	-0.532492	-0.541364
K00057	0.361032	0.368634
K07137	0.572876	0.578499
K00179	0.31108	0.306852
K01235	-0.038591	-0.0274238
K12251	-0.104735	-0.0956433
K00937	-0.687642	-0.682426
K03771	0.727826	0.738036
K13292	0.361078	0.353314
K03664	0.252549	0.244297
K13038	0.197645	0.2046
K02003	1.48505	1.4807
K20444	0.244176	0.259346
K16211	0.0104316	0.0358583
K06001	0.233891	0.241256
K00097	-0.0248272	-0.0284932
K00931	-0.0435697	-0.0401011
K03811	-0.178623	-0.167304
K03308	1.00976	1.00821
K00845	1.11977	1.10893
K08218	0.130618	0.143143
K02428	0.894182	0.888622
K03547	-0.538238	-0.524136
K07485	-0.49689	-0.486305
K01089	-0.176186	-0.16944
K06915	0.177771	0.177155
K00595	-0.625742	-0.631941
K08138	-0.23563	-0.229571
K07716	-0.613379	-0.619212
K03332	0.262936	0.268195
K05802	-0.178527	-0.186193
K02429	0.793291	0.816703
K00786	-0.739995	-0.738625
K02123	-0.931475	-0.925655
K03778	-0.556947	-0.546803
K02071	-1.15571	-1.13538
K08289	-0.0776897	-0.081107
K21071	-0.545203	-0.498768
K07107	0.674374	0.669957
K03614	0.160175	0.150162
K00765	-0.136927	-0.143471
