# Supplementary material for: Reliable enteric methane prediction from the cattle (Bos taurus) rumen microbiome
Source: Commun Biol. 2026 Apr 13;9:810. doi: 10.1038/s42003-026-10048-8 (PMC13265817; doi:10.1038/s42003-026-10048-8)
Supplement: Supplementary file 8 — Supplementary Data 5 [file 42003_2026_10048_MOESM8_ESM.xlsx]

## Sheet: Supplementary Data 5
Variance components of enteric methane emission
Country	Model	h²	SE	m²	SE	i²	SE	ho²	SE
Spain	GBLUP	0.11	0.1	0	0	0	0	0	0
Spain	MBLUP	0	0	0.09	0.06	0	0	0	0
Spain	HBLUP	0.09	0.1	0.1	0.06	0	0	0.19	0.11
Spain	HiBLUP	0.1	0.1	0.08	0.05	0.16	0.13	0.34	0.16
Australia	GBLUP	0.27	0.13	0	0	0	0	0	0
Australia	MBLUP	0	0	0.31	0.09	0	0	0	0
Australia	HBLUP	0.08	0.09	0.3	0.09	0	0	0.38	0.12
Australia	HiBLUP	0.08	0.09	0.27	0.09	0.24	0.13	0.59	0.15
