# Supplementary material for: Reliable enteric methane prediction from the cattle (Bos taurus) rumen microbiome
Source: Commun Biol. 2026 Apr 13;9:810. doi: 10.1038/s42003-026-10048-8 (PMC13265817; doi:10.1038/s42003-026-10048-8)
Supplement: Supplementary file 9 — Supplementary Data 6 [file 42003_2026_10048_MOESM9_ESM.xlsx]

## Sheet: Supplementary Data 6
Approach	Country	Variables.or.model	Accuracy
BLUP	Australia	HiBLUP	0.296122
BLUP	Australia	HiBLUP	0.356427
BLUP	Australia	HiBLUP	0.242457
BLUP	Australia	HiBLUP	0.397907
BLUP	Australia	HiBLUP	0.575885
BLUP	Australia	HiBLUP	0.3671
BLUP	Australia	HiBLUP	0.418907
BLUP	Australia	HiBLUP	0.525623
BLUP	Australia	HiBLUP	0.375116
BLUP	Australia	HiBLUP	0.360599
BLUP	Australia	HiBLUP	0.432115
BLUP	Australia	HiBLUP	0.313793
BLUP	Australia	HiBLUP	0.477055
BLUP	Australia	HiBLUP	0.372213
BLUP	Australia	HiBLUP	0.413626
BLUP	Australia	HiBLUP	0.330127
BLUP	Australia	HiBLUP	0.483994
BLUP	Australia	HiBLUP	0.499082
BLUP	Australia	HiBLUP	0.28418
BLUP	Australia	HiBLUP	0.367347
BLUP	Australia	HiBLUP	0.308509
BLUP	Australia	HiBLUP	0.276343
BLUP	Australia	HiBLUP	0.531894
BLUP	Australia	HiBLUP	0.311448
BLUP	Australia	HiBLUP	0.55414
BLUP	Australia	HiBLUP	0.44899
BLUP	Australia	HiBLUP	0.318978
BLUP	Australia	HiBLUP	0.427155
BLUP	Australia	HiBLUP	0.21612
BLUP	Australia	HiBLUP	0.443775
BLUP	Australia	HiBLUP	0.353864
BLUP	Australia	HiBLUP	0.34305
BLUP	Australia	HiBLUP	0.37819
BLUP	Australia	HiBLUP	0.446681
BLUP	Australia	HiBLUP	0.450582
BLUP	Australia	HiBLUP	0.343403
BLUP	Australia	HiBLUP	0.440648
BLUP	Australia	HiBLUP	0.493143
BLUP	Australia	HiBLUP	0.345766
BLUP	Australia	HiBLUP	0.387339
BLUP	Australia	HiBLUP	0.45723
BLUP	Australia	HiBLUP	0.386394
BLUP	Australia	HiBLUP	0.556596
BLUP	Australia	HiBLUP	0.3027
BLUP	Australia	HiBLUP	0.311065
BLUP	Australia	HiBLUP	0.303932
BLUP	Australia	HiBLUP	0.26984
BLUP	Australia	HiBLUP	0.499618
BLUP	Australia	HiBLUP	0.494972
BLUP	Australia	HiBLUP	0.355385
BLUP	Australia	HBLUP	0.409027
BLUP	Australia	HBLUP	0.214863
BLUP	Australia	HBLUP	0.448966
BLUP	Australia	HBLUP	0.394224
BLUP	Australia	HBLUP	0.446216
BLUP	Australia	HBLUP	0.319954
BLUP	Australia	HBLUP	0.495587
BLUP	Australia	HBLUP	0.455721
BLUP	Australia	HBLUP	0.489249
BLUP	Australia	HBLUP	0.178299
BLUP	Australia	HBLUP	0.332851
BLUP	Australia	HBLUP	0.445935
BLUP	Australia	HBLUP	0.494893
BLUP	Australia	HBLUP	0.175859
BLUP	Australia	HBLUP	0.476136
BLUP	Australia	HBLUP	0.478604
BLUP	Australia	HBLUP	0.386067
BLUP	Australia	HBLUP	0.394523
BLUP	Australia	HBLUP	0.371252
BLUP	Australia	HBLUP	0.382391
BLUP	Australia	HBLUP	0.440633
BLUP	Australia	HBLUP	0.399192
BLUP	Australia	HBLUP	0.38234
BLUP	Australia	HBLUP	0.413088
BLUP	Australia	HBLUP	0.319177
BLUP	Australia	HBLUP	0.413465
BLUP	Australia	HBLUP	0.358252
BLUP	Australia	HBLUP	0.376312
BLUP	Australia	HBLUP	0.444818
BLUP	Australia	HBLUP	0.379441
BLUP	Australia	HBLUP	0.316841
BLUP	Australia	HBLUP	0.374182
BLUP	Australia	HBLUP	0.452612
BLUP	Australia	HBLUP	0.408154
BLUP	Australia	HBLUP	0.277936
BLUP	Australia	HBLUP	0.40159
BLUP	Australia	HBLUP	0.412624
BLUP	Australia	HBLUP	0.265014
BLUP	Australia	HBLUP	0.569044
BLUP	Australia	HBLUP	0.35868
BLUP	Australia	HBLUP	0.398637
BLUP	Australia	HBLUP	0.417841
BLUP	Australia	HBLUP	0.38684
BLUP	Australia	HBLUP	0.292255
BLUP	Australia	HBLUP	0.473063
BLUP	Australia	HBLUP	0.413102
BLUP	Australia	HBLUP	0.503349
BLUP	Australia	HBLUP	0.267633
BLUP	Australia	HBLUP	0.309649
BLUP	Australia	HBLUP	0.491789
BLUP	Australia	MBLUP	0.487676
BLUP	Australia	MBLUP	0.227044
BLUP	Australia	MBLUP	0.517669
BLUP	Australia	MBLUP	0.326108
BLUP	Australia	MBLUP	0.431212
BLUP	Australia	MBLUP	0.42583
BLUP	Australia	MBLUP	0.286604
BLUP	Australia	MBLUP	0.312932
BLUP	Australia	MBLUP	0.397003
BLUP	Australia	MBLUP	0.459567
BLUP	Australia	MBLUP	0.285176
BLUP	Australia	MBLUP	0.384493
BLUP	Australia	MBLUP	0.466956
BLUP	Australia	MBLUP	0.268839
BLUP	Australia	MBLUP	0.443733
BLUP	Australia	MBLUP	0.432578
BLUP	Australia	MBLUP	0.387707
BLUP	Australia	MBLUP	0.317734
BLUP	Australia	MBLUP	0.494521
BLUP	Australia	MBLUP	0.316864
BLUP	Australia	MBLUP	0.309739
BLUP	Australia	MBLUP	0.41481
BLUP	Australia	MBLUP	0.414101
BLUP	Australia	MBLUP	0.544248
BLUP	Australia	MBLUP	0.362617
BLUP	Australia	MBLUP	0.52547
BLUP	Australia	MBLUP	0.429275
BLUP	Australia	MBLUP	0.386176
BLUP	Australia	MBLUP	0.308657
BLUP	Australia	MBLUP	0.285891
BLUP	Australia	MBLUP	0.472308
BLUP	Australia	MBLUP	0.30873
BLUP	Australia	MBLUP	0.356292
BLUP	Australia	MBLUP	0.346043
BLUP	Australia	MBLUP	0.451289
BLUP	Australia	MBLUP	0.427971
BLUP	Australia	MBLUP	0.386332
BLUP	Australia	MBLUP	0.368828
BLUP	Australia	MBLUP	0.421867
BLUP	Australia	MBLUP	0.327022
BLUP	Australia	MBLUP	0.296141
BLUP	Australia	MBLUP	0.341694
BLUP	Australia	MBLUP	0.434087
BLUP	Australia	MBLUP	0.411045
BLUP	Australia	MBLUP	0.534343
BLUP	Australia	MBLUP	0.447656
BLUP	Australia	MBLUP	0.538682
BLUP	Australia	MBLUP	0.376341
BLUP	Australia	MBLUP	0.272592
BLUP	Australia	MBLUP	0.310759
BLUP	Australia	GBLUP	0.0709199
BLUP	Australia	GBLUP	0.203808
BLUP	Australia	GBLUP	0.0870975
BLUP	Australia	GBLUP	0.235295
BLUP	Australia	GBLUP	0.195384
BLUP	Australia	GBLUP	0.209995
BLUP	Australia	GBLUP	0.163135
BLUP	Australia	GBLUP	0.206408
BLUP	Australia	GBLUP	0.0396493
BLUP	Australia	GBLUP	0.256397
BLUP	Australia	GBLUP	0.102384
BLUP	Australia	GBLUP	-0.0177778
BLUP	Australia	GBLUP	0.0896141
BLUP	Australia	GBLUP	0.222241
BLUP	Australia	GBLUP	0.180696
BLUP	Australia	GBLUP	0.081296
BLUP	Australia	GBLUP	0.147449
BLUP	Australia	GBLUP	0.18921
BLUP	Australia	GBLUP	0.202029
BLUP	Australia	GBLUP	0.0750169
BLUP	Australia	GBLUP	0.284656
BLUP	Australia	GBLUP	0.0141033
BLUP	Australia	GBLUP	0.203246
BLUP	Australia	GBLUP	0.0523578
BLUP	Australia	GBLUP	0.289098
BLUP	Australia	GBLUP	0.253247
BLUP	Australia	GBLUP	0.140508
BLUP	Australia	GBLUP	0.195813
BLUP	Australia	GBLUP	0.210049
BLUP	Australia	GBLUP	0.169084
BLUP	Australia	GBLUP	0.134338
BLUP	Australia	GBLUP	0.115389
BLUP	Australia	GBLUP	0.169774
BLUP	Australia	GBLUP	0.159509
BLUP	Australia	GBLUP	0.145328
BLUP	Australia	GBLUP	0.0672276
BLUP	Australia	GBLUP	0.140238
BLUP	Australia	GBLUP	0.171687
BLUP	Australia	GBLUP	-0.00887239
BLUP	Australia	GBLUP	0.198502
BLUP	Australia	GBLUP	0.207514
BLUP	Australia	GBLUP	0.228404
BLUP	Australia	GBLUP	0.177994
BLUP	Australia	GBLUP	0.0570968
BLUP	Australia	GBLUP	0.0755815
BLUP	Australia	GBLUP	0.157089
BLUP	Australia	GBLUP	0.012291
BLUP	Australia	GBLUP	0.248265
BLUP	Australia	GBLUP	-0.0486453
BLUP	Australia	GBLUP	0.0656847
BLUP	Spain	HiBLUP	0.045802
BLUP	Spain	HiBLUP	0.288318
BLUP	Spain	HiBLUP	0.0042786
BLUP	Spain	HiBLUP	0.297528
BLUP	Spain	HiBLUP	0.291102
BLUP	Spain	HiBLUP	0.232436
BLUP	Spain	HiBLUP	0.205221
BLUP	Spain	HiBLUP	0.164155
BLUP	Spain	HiBLUP	0.221465
BLUP	Spain	HiBLUP	0.00622768
BLUP	Spain	HiBLUP	0.144242
BLUP	Spain	HiBLUP	0.237798
BLUP	Spain	HiBLUP	0.0457344
BLUP	Spain	HiBLUP	0.206164
BLUP	Spain	HiBLUP	0.121741
BLUP	Spain	HiBLUP	0.321235
BLUP	Spain	HiBLUP	0.0768907
BLUP	Spain	HiBLUP	0.231444
BLUP	Spain	HiBLUP	0.343627
BLUP	Spain	HiBLUP	-0.0552702
BLUP	Spain	HiBLUP	0.28647
BLUP	Spain	HiBLUP	-0.272218
BLUP	Spain	HiBLUP	0.224475
BLUP	Spain	HiBLUP	0.407915
BLUP	Spain	HiBLUP	0.0247843
BLUP	Spain	HiBLUP	0.374015
BLUP	Spain	HiBLUP	0.123732
BLUP	Spain	HiBLUP	0.099463
BLUP	Spain	HiBLUP	0.13891
BLUP	Spain	HiBLUP	0.0893322
BLUP	Spain	HiBLUP	0.220884
BLUP	Spain	HiBLUP	0.230651
BLUP	Spain	HiBLUP	0.131883
BLUP	Spain	HiBLUP	0.167704
BLUP	Spain	HiBLUP	0.15528
BLUP	Spain	HiBLUP	0.0799855
BLUP	Spain	HiBLUP	0.125775
BLUP	Spain	HiBLUP	0.257651
BLUP	Spain	HiBLUP	0.166332
BLUP	Spain	HiBLUP	0.197947
BLUP	Spain	HiBLUP	0.266076
BLUP	Spain	HiBLUP	0.116947
BLUP	Spain	HiBLUP	0.19107
BLUP	Spain	HiBLUP	0.0769637
BLUP	Spain	HiBLUP	0.247683
BLUP	Spain	HiBLUP	0.215615
BLUP	Spain	HiBLUP	0.0995737
BLUP	Spain	HiBLUP	0.0741636
BLUP	Spain	HiBLUP	0.014808
BLUP	Spain	HiBLUP	0.217925
BLUP	Spain	HBLUP	0.193048
BLUP	Spain	HBLUP	0.0927289
BLUP	Spain	HBLUP	0.188963
BLUP	Spain	HBLUP	0.223321
BLUP	Spain	HBLUP	0.130817
BLUP	Spain	HBLUP	0.320988
BLUP	Spain	HBLUP	0.1218
BLUP	Spain	HBLUP	0.0726054
BLUP	Spain	HBLUP	0.180332
BLUP	Spain	HBLUP	0.179317
BLUP	Spain	HBLUP	0.184479
BLUP	Spain	HBLUP	0.142761
BLUP	Spain	HBLUP	0.253944
BLUP	Spain	HBLUP	0.142795
BLUP	Spain	HBLUP	0.0213395
BLUP	Spain	HBLUP	0.187718
BLUP	Spain	HBLUP	0.261775
BLUP	Spain	HBLUP	0.171794
BLUP	Spain	HBLUP	0.272921
BLUP	Spain	HBLUP	-0.0329457
BLUP	Spain	HBLUP	0.217501
BLUP	Spain	HBLUP	0.215421
BLUP	Spain	HBLUP	0.128946
BLUP	Spain	HBLUP	0.11803
BLUP	Spain	HBLUP	0.23942
BLUP	Spain	HBLUP	-0.193515
BLUP	Spain	HBLUP	0.298562
BLUP	Spain	HBLUP	0.206717
BLUP	Spain	HBLUP	0.255666
BLUP	Spain	HBLUP	0.206323
BLUP	Spain	HBLUP	0.380231
BLUP	Spain	HBLUP	0.154427
BLUP	Spain	HBLUP	0.11511
BLUP	Spain	HBLUP	0.276964
BLUP	Spain	HBLUP	0.194139
BLUP	Spain	HBLUP	0.0322727
BLUP	Spain	HBLUP	0.330575
BLUP	Spain	HBLUP	0.137904
BLUP	Spain	HBLUP	0.234442
BLUP	Spain	HBLUP	0.108917
BLUP	Spain	HBLUP	0.0809157
BLUP	Spain	HBLUP	0.150677
BLUP	Spain	HBLUP	0.216698
BLUP	Spain	HBLUP	0.333059
BLUP	Spain	HBLUP	0.173201
BLUP	Spain	HBLUP	0.192376
BLUP	Spain	HBLUP	0.219159
BLUP	Spain	HBLUP	0.146928
BLUP	Spain	HBLUP	0.0347962
BLUP	Spain	HBLUP	0.231471
BLUP	Spain	MBLUP	0.128706
BLUP	Spain	MBLUP	-0.124832
BLUP	Spain	MBLUP	0.227549
BLUP	Spain	MBLUP	0.285584
BLUP	Spain	MBLUP	0.265553
BLUP	Spain	MBLUP	0.310304
BLUP	Spain	MBLUP	0.160934
BLUP	Spain	MBLUP	0.118568
BLUP	Spain	MBLUP	0.298201
BLUP	Spain	MBLUP	0.143172
BLUP	Spain	MBLUP	0.25404
BLUP	Spain	MBLUP	0.270326
BLUP	Spain	MBLUP	0.22129
BLUP	Spain	MBLUP	-0.168164
BLUP	Spain	MBLUP	0.162011
BLUP	Spain	MBLUP	0.21134
BLUP	Spain	MBLUP	0.190285
BLUP	Spain	MBLUP	0.153574
BLUP	Spain	MBLUP	0.177062
BLUP	Spain	MBLUP	0.251308
BLUP	Spain	MBLUP	0.322805
BLUP	Spain	MBLUP	0.11537
BLUP	Spain	MBLUP	0.272936
BLUP	Spain	MBLUP	-0.121876
BLUP	Spain	MBLUP	0.225326
BLUP	Spain	MBLUP	0.204876
BLUP	Spain	MBLUP	0.231166
BLUP	Spain	MBLUP	0.14562
BLUP	Spain	MBLUP	0.182807
BLUP	Spain	MBLUP	0.207379
BLUP	Spain	MBLUP	0.151514
BLUP	Spain	MBLUP	0.0142707
BLUP	Spain	MBLUP	0.299451
BLUP	Spain	MBLUP	0.243983
BLUP	Spain	MBLUP	0.177849
BLUP	Spain	MBLUP	0.205348
BLUP	Spain	MBLUP	0.157077
BLUP	Spain	MBLUP	0.124944
BLUP	Spain	MBLUP	0.288376
BLUP	Spain	MBLUP	0.034606
BLUP	Spain	MBLUP	0.200333
BLUP	Spain	MBLUP	0.249632
BLUP	Spain	MBLUP	0.0938158
BLUP	Spain	MBLUP	0.214286
BLUP	Spain	MBLUP	0.14966
BLUP	Spain	MBLUP	0.0736291
BLUP	Spain	MBLUP	0.198813
BLUP	Spain	MBLUP	0.281833
BLUP	Spain	MBLUP	0.000522378
BLUP	Spain	MBLUP	0.332884
BLUP	Spain	GBLUP	0.205366
BLUP	Spain	GBLUP	0.105797
BLUP	Spain	GBLUP	0.0715338
BLUP	Spain	GBLUP	0.0316972
BLUP	Spain	GBLUP	0.0391056
BLUP	Spain	GBLUP	0.0376427
BLUP	Spain	GBLUP	0.098114
BLUP	Spain	GBLUP	0.147674
BLUP	Spain	GBLUP	0.128464
BLUP	Spain	GBLUP	0.100487
BLUP	Spain	GBLUP	0.0587422
BLUP	Spain	GBLUP	0.201018
BLUP	Spain	GBLUP	0.088447
BLUP	Spain	GBLUP	0.0238394
BLUP	Spain	GBLUP	-0.00472753
BLUP	Spain	GBLUP	0.0868488
BLUP	Spain	GBLUP	0.138662
BLUP	Spain	GBLUP	0.0595711
BLUP	Spain	GBLUP	-0.00191252
BLUP	Spain	GBLUP	0.0934154
BLUP	Spain	GBLUP	0.160073
BLUP	Spain	GBLUP	0.0214552
BLUP	Spain	GBLUP	0.145691
BLUP	Spain	GBLUP	0.0328142
BLUP	Spain	GBLUP	-0.0508113
BLUP	Spain	GBLUP	0.0247771
BLUP	Spain	GBLUP	0.007052
BLUP	Spain	GBLUP	0.0641009
BLUP	Spain	GBLUP	0.122835
BLUP	Spain	GBLUP	0.137551
BLUP	Spain	GBLUP	0.138277
BLUP	Spain	GBLUP	0.21856
BLUP	Spain	GBLUP	-0.00940776
BLUP	Spain	GBLUP	0.124423
BLUP	Spain	GBLUP	0.0460596
BLUP	Spain	GBLUP	0.0856371
BLUP	Spain	GBLUP	0.0494633
BLUP	Spain	GBLUP	0.148382
BLUP	Spain	GBLUP	0.021141
BLUP	Spain	GBLUP	0.0349785
BLUP	Spain	GBLUP	0.14927
BLUP	Spain	GBLUP	0.188507
BLUP	Spain	GBLUP	-0.0624017
BLUP	Spain	GBLUP	0.0455973
BLUP	Spain	GBLUP	0.217934
BLUP	Spain	GBLUP	0.143043
BLUP	Spain	GBLUP	-0.0417141
BLUP	Spain	GBLUP	-0.0458865
BLUP	Spain	GBLUP	-0.0134584
BLUP	Spain	GBLUP	0.138112
BayesR	Australia	KOs	0.307588
BayesR	Australia	KOs	0.448724
BayesR	Australia	KOs	0.397321
BayesR	Australia	KOs	0.451427
BayesR	Australia	KOs	0.362732
BayesR	Spain	KOs	0.212788
BayesR	Spain	KOs	0.195404
BayesR	Spain	KOs	0.127547
BayesR	Spain	KOs	0.248061
BayesR	Spain	KOs	0.189725
