# Supplementary material for: Reliable enteric methane prediction from the cattle (Bos taurus) rumen microbiome
Source: Commun Biol. 2026 Apr 13;9:810. doi: 10.1038/s42003-026-10048-8 (PMC13265817; doi:10.1038/s42003-026-10048-8)
Supplement: Supplementary file 10 — Supplementary Code 1 [file 42003_2026_10048_MOESM10_ESM.zip]

Archive with 9 entries (9 files):
- absolute_abundance_Australia_sim.RData
- absolute_abundance_Spain_sim.RData
- CLR-transformed_KOs_differences.txt
- genotype_sim.RData
- metadata_sim.RData
- not_found_in_Bos_taurus
- Supplementary Code 1 - functions.R
- Supplementary Code 1.nb.html
- Supplementary Code 1.Rmd
