# Supplementary material for: Reliable enteric methane prediction from the cattle (Bos taurus) rumen microbiome
Source: Commun Biol. 2026 Apr 13;9:810. doi: 10.1038/s42003-026-10048-8 (PMC13265817; doi:10.1038/s42003-026-10048-8)
Supplement: Supplementary file 10 — Supplementary Code 1 [file 42003_2026_10048_MOESM10_ESM.zip › CLR-transformed_KOs_differences.txt]

KO	p_value	mean_AUS	mean_SPA	diff	q_value
K07720	5.40576596777473e-139	1.29937969173094	0.664672642842004	0.634707048888939	5.57875047874352e-136
K10439	9.42204085516676e-138	0.1597071457924	-0.446734586899266	0.606441732691666	4.86177308126605e-135
K02335	2.20590694421198e-137	0.735132533505012	1.24771555897161	-0.512583025466598	7.5883198880892e-135
K07506	3.28324718778136e-136	-0.297644920784059	-1.15122492396754	0.853580003183484	8.47077774447592e-134
K02931	1.8310791507994e-135	-0.8531119265254	-0.116083352224813	-0.737028574300588	3.77934736724996e-133
K03043	2.2139788232528e-135	0.621945009687746	1.1992614306627	-0.57731642097495	3.80804357599482e-133
K03046	4.69607163683722e-135	0.661509679220514	1.26062190322795	-0.599112224007437	6.92335132745144e-133
K02337	5.96236159876664e-135	1.0231029495776	1.479561950969	-0.456459001391402	7.69144646240896e-133
K01972	1.42304007261071e-134	0.580735925105575	1.00223369194596	-0.421497766840389	1.63175261659361e-132
K09888	6.14862953366781e-134	-0.164875192810535	-0.803352092974703	0.638476900164168	6.34538567874518e-132
K02982	1.31716241421376e-133	-0.815477313901357	-0.164872136090654	-0.650605177810702	1.23573782860782e-131
K07029	5.7004714725097e-133	-0.238817049644939	-0.862235873303011	0.623418823658072	4.90240546635834e-131
K07636	2.24852460797968e-131	1.44242665191172	1.13859725085848	0.303829401053248	1.7849826118731e-129
K00945	4.03740262438417e-130	1.01221729361943	0.703648067204954	0.308569226414471	2.97614250597461e-128
K03076	1.90525020720082e-127	0.327214531663952	0.677224789145276	-0.350010257481324	1.31081214255416e-125
K01185	1.83796917277997e-126	-0.335396513067909	0.53727213469244	-0.872668647760349	1.18549011644308e-124
K01006	6.53788979392534e-126	0.665886054562414	1.1648382013806	-0.498952146818181	3.96888368666527e-124
K02986	6.92948609670928e-125	-0.626758026355708	-0.115438942436134	-0.511319083919574	3.97290536211332e-123
K21636	3.76222266646194e-124	1.33169432606033	1.78891429600731	-0.45721996994698	2.0434809430467e-122
K09459	1.43354105887795e-123	-1.69680311324498	-0.745122963940646	-0.951680149304334	7.39707186381024e-122
K11085	3.5412553306712e-122	0.367250601619244	0.766241826840483	-0.398991225221239	1.74027404821556e-120
K01153	5.07769949994687e-122	1.4631766770552	1.78939306776576	-0.32621639071056	2.38190267452053e-120
K19302	9.3150470167485e-122	0.545464441123503	0.22408010392794	0.321384337195563	4.17962109621063e-120
K01714	2.86952671553213e-121	0.85279691160167	0.531629882778395	0.321167028823275	1.23389648767881e-119
K03701	3.34374103184506e-121	1.31229346968087	1.59625522619936	-0.283961756518492	1.38029629794564e-119
K13412	3.59743815081159e-121	-0.696549455106749	2.25681062676131	-2.95336008186806	1.4279062198606e-119
K03070	4.91643909796818e-121	0.892909628311516	1.22033024903679	-0.327420620725278	1.87917227744561e-119
K07133	1.06909564462113e-120	2.26816233473448	2.63139477851936	-0.36323244378488	3.94038109017502e-119
K02470	1.89099678317696e-120	0.858545568770344	1.19214512130096	-0.333599552530617	6.72934027668491e-119
K01838	7.59265852151751e-120	-0.439760271806608	-0.941525304270453	0.501765032463845	2.52762051426002e-118
K02314	7.49292803693105e-120	0.936033838634357	1.27233642667754	-0.336302588043181	2.52762051426002e-118
K01841	5.68151928097221e-119	-1.37413445698974	-0.471424576401722	-0.902709880588021	1.77676602968586e-117
K03924	5.57035471187629e-119	0.592555217790036	0.913688212141482	-0.321132994351446	1.77676602968586e-117
K07010	1.73878042164929e-118	-0.711138453017605	-0.205379270333943	-0.505759182683662	5.27770998571198e-117
K07658	4.78008187883558e-118	0.646707808034999	0.212912797476998	0.433795010558001	1.40944128541666e-116
K07704	7.66456917596616e-118	-0.769014620287357	-1.43106194786749	0.662047327580129	2.1971764971103e-116
K02933	5.11169126684934e-117	-0.511003782902943	-0.0836585265950655	-0.427345256307878	1.4257474019969e-115
K07718	4.68805305044501e-116	-0.160360164373343	-0.720552337062254	0.560192172688911	1.27317651264717e-114
K02529	6.40531188166905e-116	1.33880874424714	1.07249420204413	0.266314542203001	1.69494406714935e-114
K01090	2.08815659767326e-115	-1.91485008050703	0.0417748369845878	-1.95662491749162	5.38744402199702e-114
K17734	2.50390584396892e-115	-0.437052759461668	-1.17198290026507	0.734930140803399	6.30251422189249e-114
K03929	5.34347079034292e-115	0.549986239176975	1.01589060993333	-0.465904370756357	1.31296710848426e-113
K22391	1.73369587461649e-114	-0.701189933459279	-1.32291325493219	0.621723321472911	4.16087009907957e-113
K01207	1.32960339208204e-113	0.0571616790644243	0.574656521759462	-0.517494842695038	3.1185243196106e-112
K21936	5.9029667334568e-113	-0.494951769791048	-0.933499772020761	0.438548002229712	1.35374703753943e-111
K06223	7.48407022655826e-113	-0.242338982098512	0.365252470628281	-0.607591452726793	1.67903488561046e-111
K07462	5.9516553813949e-112	0.518719812797464	0.798846828751962	-0.280127015954499	1.30683156459565e-110
K01091	7.73266632318166e-112	1.06279159547781	0.818618689813407	0.244172905664406	1.66252325948406e-110
K02621	1.60007121524071e-111	0.423437442041393	0.765719040560114	-0.342281598518721	3.30254698825682e-110
K03568	1.5899044215501e-111	-1.7125241499131	-0.776259990126575	-0.936264159786522	3.30254698825682e-110
K10826	1.82921800606568e-111	-1.43874958646987	-1.97413315740798	0.535383570938104	3.7014764358035e-110
K10834	4.46046955127904e-111	-1.4373598726348	-1.96780650170601	0.53044662907121	8.85231649407687e-110
K07979	5.43258581427512e-111	-0.116439452807806	-0.623357713214785	0.506918260406979	1.05781670949659e-109
K15633	8.75039874361582e-111	0.480213980698739	0.745631978588714	-0.265417997889976	1.67229842655769e-109
K03427	1.40881234049074e-110	1.53483718212103	1.78953843594056	-0.254701253819524	2.64344424615718e-109
K07657	1.41208907038806e-109	0.488682609849527	0.087306252508649	0.401376357340878	2.60227842971514e-108
K03530	1.87001494706691e-108	1.06324016967689	0.813537932561258	0.249702237115637	3.3857112725843e-107
K02477	2.08084578853626e-108	0.925865826045287	0.556862688822241	0.369003137223046	3.70247043753348e-107
K00891	4.79582866296411e-108	0.354406822523898	0.0757574476418304	0.278649374882067	8.38863589860842e-107
K02469	5.64521536891924e-108	0.834814964740168	1.14621526098577	-0.311400296245597	9.70977043454109e-107
K22278	8.12029349396011e-108	0.355662499459495	-0.000267224001613393	0.355929723461109	1.37379391569948e-106
K01728	8.53769485339602e-108	0.91891760433544	0.378490936200012	0.540426668135429	1.42111307882334e-106
K02484	4.77664472905596e-106	-0.134493315681571	-0.507078520572578	0.372585204891007	7.82459898473929e-105
K09710	7.61049633674232e-106	0.164178944677966	-0.131880659777662	0.296059604455628	1.2271925342997e-104
K03816	5.8408646396844e-105	-0.206135591669438	-0.687272602941606	0.481137011272168	9.27349585869893e-104
K03466	7.52505534143333e-105	0.737209870545373	0.985175787018075	-0.247965916472702	1.17664501702412e-103
K02601	6.1195406924227e-104	-0.33268787656452	0.00464224949066418	-0.337330126055184	9.42591939489586e-103
K03088	7.73032817832214e-104	2.31439319225201	2.10473296580875	0.209660226443262	1.17319098235712e-102
K21471	1.70733056676663e-103	1.22447151079183	0.889153175346777	0.33531833544505	2.5535726737727e-102
K15876	2.20918206463985e-103	-0.414674816233664	-1.02858284810967	0.613908031876011	3.25696555815475e-102
K07095	3.69721729790166e-103	0.39229919819153	0.118928459184908	0.273370739006621	5.37398345272466e-102
K03584	7.33979580172543e-103	0.306408265274451	0.0545291683446745	0.251879096929776	1.05203739824731e-101
K15531	4.23472630095439e-102	-0.979205524944257	-0.328740855172834	-0.650464669771422	5.98662677066429e-101
K11392	5.20961155866759e-102	-0.65337872718515	-1.11043069362153	0.457051966436385	7.26529611965534e-101
K02622	6.52647986703764e-102	0.36323642141225	0.73719637784425	-0.373959956432	8.91640280782747e-101
K19824	6.56634315305123e-102	-0.125298715692381	-0.488197014782949	0.362898299090568	8.91640280782747e-101
K02823	1.53893381172825e-101	0.210322549478681	-0.0499391615424884	0.26026171102117	2.06257103078383e-100
K07652	1.82438838445176e-101	-0.0746220580949923	-0.430465933292384	0.355843875197392	2.41380617019771e-100
K19270	1.97431981329563e-101	-0.801242973016996	-1.25189187297064	0.450648899953646	2.57911145230517e-100
K05591	1.21709794172695e-100	-0.687156149261251	-1.25593704295028	0.568780893689029	1.57005634482776e-99
K13993	2.02273072771028e-100	1.36489497626499	1.07542676026209	0.289468216002905	2.54568062316709e-99
K03168	2.01054212779467e-100	0.731864305607094	0.962439072330548	-0.230574766723454	2.54568062316709e-99
K00571	1.32801994949493e-99	0.918439968377408	1.36280201628869	-0.444362047911282	1.63156736652235e-98
K18234	1.32005057512564e-99	-0.526523234089145	0.146950268324348	-0.673473502413493	1.63156736652235e-98
K02478	1.75150853146481e-99	-0.539580920318684	-1.02503079618723	0.48544987586855	2.12653741702551e-98
K11751	2.03692298561256e-98	-0.128142745463653	0.472419276640939	-0.600562022104592	2.44430758273507e-97
K14136	1.39244577970721e-97	-0.698234620855063	-1.28389306206688	0.585658441211822	1.65172878696303e-96
K08681	3.16552642293182e-97	-1.98143928469032	-1.18798502025408	-0.793454264436233	3.71229916871096e-96
K03624	7.40178809932159e-97	0.849356458586162	0.649917242884185	0.199439215701977	8.58274754887627e-96
K07443	2.05160597888568e-96	-0.213551809780361	-0.604133843085054	0.390582033304693	2.35250818912225e-95
K00350	8.08480377886145e-96	-2.13946180711286	-1.36117125998346	-0.778290547129408	9.16870054921431e-95
K07005	1.99257935408599e-95	0.650181017752913	0.334374334727851	0.315806683025062	2.23515423197472e-94
K03565	6.88582017545367e-94	0.110972792891208	-0.176977537703415	0.287950330594623	7.64103916243892e-93
K03657	8.79969960549027e-94	1.08228674766331	1.35978554579033	-0.277498798127019	9.66094680092123e-93
K15460	2.26321130993162e-93	0.106570672625957	-0.163302362458548	0.269873035084505	2.45856218089414e-92
K03723	2.54279163014679e-93	0.770155777277672	1.00800286515554	-0.237847087877868	2.7335010024078e-92
K00176	4.65727325276582e-93	-0.332920945231906	-0.733993511630524	0.401072566398618	4.95495463593229e-92
K19423	1.46198474972454e-92	-2.34593770586095	-1.52295703391173	-0.822980671949221	1.53955945073033e-91
K01051	3.7582724915924e-92	1.17810646431102	0.823637474395598	0.354468989915419	3.91771435487208e-91
K08282	4.19493046040635e-92	-0.450765924201306	0.332080084283177	-0.782846008484483	4.32916823513936e-91
K03385	1.04521241933956e-91	-0.190505054905981	-0.660249876878951	0.46974482197297	1.06797942253309e-90
K15855	1.20742191693648e-91	-2.25736600933266	-1.34678132334055	-0.910584685992114	1.22162688066514e-90
K05349	1.3787387064146e-91	2.14000509665658	2.39390125776866	-0.253896161112083	1.38141586895132e-90
K03210	1.80790605589015e-91	0.142724571894727	-0.116601236396523	0.25932580829125	1.79399908622945e-90
K11175	5.84959734692974e-91	0.207356992817412	-0.0533253098237834	0.260682302641196	5.74931853526808e-90
K03711	5.62872667500082e-90	0.542396716090808	0.252863628043801	0.289533088047006	5.48004332886872e-89
K21556	1.34072709645799e-89	-0.789359178796813	-1.47479063395876	0.685431455161949	1.29311248929406e-88
K15640	1.19124742419872e-88	-0.201786429080495	-0.576215257153684	0.374428828073189	1.13830309423433e-87
K06890	2.58948962470849e-88	-0.195906205956293	0.238890541618828	-0.434796747575121	2.45170026853134e-87
K17828	4.87984260717502e-88	0.30714799954236	0.0863347959962726	0.220813203546087	4.57817960964056e-87
K06909	1.14480568359581e-87	-0.872896195258247	-0.0119948259931196	-0.860901369265127	1.06435987880259e-86
K00756	3.45331200073113e-87	-1.60094353992741	-0.8182304568255	-0.782713083101909	3.18198034353083e-86
K02518	1.80890968305173e-86	-0.577869594726763	-0.228196180883875	-0.349673413842888	1.6520307901853e-85
K00978	2.22538634417797e-86	-1.42248739030157	-0.935565841395449	-0.486921548906119	2.01456026946637e-85
K01159	3.08155649136573e-85	-0.49017640987594	-0.195911476457311	-0.294264933418629	2.7653619992082e-84
K07460	3.22173389941033e-85	0.0460671210431944	-0.213201110252326	0.25926823129552	2.86623222775126e-84
K01654	5.22451189156425e-85	-1.7372837199208	-1.10571680691587	-0.631566913004931	4.60828741204642e-84
K03803	8.01030558493949e-85	-0.444569465358387	-0.916180025794402	0.471610560436014	7.0056231895403e-84
K03699	6.62800098385413e-84	0.427167893263942	0.188159582399177	0.239008310864765	5.74798068515753e-83
K01815	8.78057196927369e-84	0.370588761235203	0.0768263059356281	0.293762455299575	7.55129189357537e-83
K00349	9.27814715584083e-84	-1.66793580445503	-1.08245139035902	-0.585484414096012	7.91326269820474e-83
K03596	5.13108698835913e-83	0.552824662898707	0.760332219132674	-0.207507556233966	4.340394895071e-82
K03312	6.53161885283544e-83	-1.15168329063331	-0.492701399264136	-0.658981891369175	5.48018752530583e-82
K18346	3.19255005617945e-82	-0.498791817226513	-0.963932862448377	0.465141045221864	2.65702553062677e-81
K02860	5.60000572168548e-82	0.245041369154749	0.0281011165182231	0.216940252636526	4.58667135299953e-81
K04068	5.56955915821389e-82	0.763219876103522	1.06243866983633	-0.299218793732807	4.58667135299953e-81
K00773	6.11035057682236e-82	0.269879040741846	0.483899904916021	-0.214020864174176	4.96526125612651e-81
K09748	1.50841549379956e-81	0.351076241998971	0.13678222224057	0.2142940197584	1.2161599918759e-80
K13010	1.82450495365034e-81	-0.900589164334117	-0.50572965863404	-0.394859505700077	1.45960396292027e-80
K01715	2.24286374370377e-81	-1.73919004152206	-0.685076883110041	-1.05411315841202	1.78048875654022e-80
K03437	1.0120263851845e-80	0.971866790736864	0.769527855114226	0.202338935622639	7.9726048054229e-80
K13924	1.45379099483645e-80	-0.0529054900974511	-0.492043116340934	0.439137626243483	1.13660023232668e-79
K03282	2.53531668966687e-80	0.234964099388261	0.0253866032489863	0.209577496139274	1.96725325092948e-79
K01791	7.36708731601363e-80	0.509573018070873	0.768568932811504	-0.258995914740631	5.67375679860154e-79
K06950	9.13521426539539e-80	0.805978903181131	0.613892723683814	0.192086179497317	6.98336379399114e-79
K03559	2.45327855020477e-79	-0.0553477901434981	-0.458689919183384	0.403342129039886	1.86160548809656e-78
K03925	1.1091545508104e-78	0.230203985053905	0.00459387729141188	0.225610107762493	8.35509121486371e-78
K06381	2.31544933972229e-78	-0.29057177341679	-0.596635965585542	0.306064192168753	1.73155341927058e-77
K07497	9.62715812277623e-78	1.42116976623985	1.70951825420432	-0.28834848796447	7.1476454551835e-77
K16698	2.0544208722793e-77	0.0127247292513331	0.647289029161176	-0.634564299909843	1.51440167156589e-76
K00265	2.79257404298276e-77	0.500878542518202	0.816821117330245	-0.315942574812042	2.04392653358739e-76
K02968	3.41417443521628e-77	0.268856585373432	0.0624679159276625	0.20638866944577	2.48128733601634e-76
K01854	1.83655953230045e-76	0.123979119889585	0.453232109974278	-0.329252990084693	1.32540520093292e-75
K12573	2.24292044543955e-76	0.548147976339943	0.747152761837761	-0.199004785497818	1.60742631923168e-75
K03702	7.26955768012307e-76	0.569741532660299	0.762962117454848	-0.193220584794549	5.17391967302553e-75
K00874	2.0168039274221e-75	0.766560680023525	0.565930964105959	0.200629715917566	1.42557647472575e-74
K00347	2.48544318280142e-75	-0.67362388459533	-0.300830148351583	-0.372793736243747	1.74488256098712e-74
K03075	2.77344867702514e-75	0.136628372776589	-0.107514263900872	0.244142636677461	1.9339182666824e-74
K01154	3.61906021094349e-75	1.16425795167292	1.43658756949883	-0.272329617825911	2.50662425348569e-74
K01625	1.36494893268249e-74	0.0647552672501525	-0.165185370661528	0.229940637911681	9.39084865685555e-74
K17716	2.92708479547206e-74	-0.844291903563132	-0.380137319922346	-0.464154583640786	2.00049768803123e-73
K06207	3.03524419222828e-74	0.595131368306113	0.791253849130286	-0.196122480824173	2.06077105682867e-73
K06215	4.09918088391365e-74	-0.964511354670825	-0.458426164877168	-0.506085189793657	2.76493769424764e-73
K03536	9.92603662955045e-74	0.0524680064298511	-0.169420037038996	0.221888043468847	6.65173363746498e-73
K07126	1.26521143832924e-73	-0.229225833600283	0.635477682788339	-0.864703516388622	8.42385938294046e-73
K07273	1.60410808500595e-73	1.14399787748317	0.954598654500152	0.18939922298302	1.06117919469624e-72
K04763	1.93128402259801e-73	1.55545659961759	1.32607484689117	0.229381752726415	1.26948096262493e-72
K01610	4.09555119097228e-73	0.398240159909558	0.600776173877882	-0.202536013968324	2.6750688791667e-72
K19854	1.47022045204992e-72	-0.934130873952535	-1.35959815110881	0.425467277156278	9.54256293405986e-72
K03589	4.71788306676364e-72	0.117080615018973	-0.125024081616172	0.242104696635145	3.04303457806255e-71
K22405	6.37507845777799e-72	-0.200301453202037	-0.526246485723238	0.325945032521201	4.08638569467508e-71
K11358	8.31021270476299e-72	-1.26313416605219	-0.555534048222213	-0.707600117829981	5.29391327858976e-71
K12257	1.79220951607874e-71	0.531221491726785	0.746405999531724	-0.215184507804939	1.13469952183636e-70
K17723	2.99364661320228e-71	-0.517154685423694	-0.200457645288808	-0.316697040134886	1.88380689318582e-70
K02361	7.72318075849562e-71	-0.29847973717681	-0.676137676915562	0.377657939738753	4.83049851076817e-70
K07240	4.58616025423625e-70	1.01822496380099	0.81384973010932	0.204375233691666	2.85115504962157e-69
K01000	6.75507816112909e-70	0.206410025528409	0.419260701176203	-0.212850675647794	4.17439560615881e-69
K03696	8.68417262889997e-70	0.638005457303855	0.821466648742142	-0.183461191438287	5.33456318632427e-69
K06942	1.72667845037461e-69	0.494822818496484	0.655823540402568	-0.161000721906084	1.05439772827609e-68
K05366	2.27434691322696e-69	0.994451686325441	1.16445196142982	-0.170000275104377	1.38066236144131e-68
K07214	2.93566457816074e-69	0.91581631922038	1.21957729094527	-0.303760971724888	1.77169932436368e-68
K00788	3.02511317424223e-69	0.178493073081309	-0.0523555794978369	0.230848652579146	1.81506790454534e-68
K00351	3.27714774614204e-69	-0.385388762004983	-0.0942215812624338	-0.291167180742549	1.95492281735179e-68
K00625	2.14693552028143e-68	0.445254399217602	0.291063000450646	0.154191398766956	1.27335486030485e-67
K01629	2.6715944222156e-68	-0.12457533857805	-0.407482907726975	0.282907569148925	1.57547739641514e-67
K06142	3.02475533646812e-68	1.27216997299146	1.02267657778002	0.249493395211447	1.77360653820176e-67
K03430	3.27482021929544e-68	-2.41303823396258	-1.76751051785559	-0.645527716106993	1.90938670413158e-67
K19172	1.8980309136704e-67	0.0492803308517473	-0.294940401225835	0.344220732077582	1.10043140612801e-66
K07052	3.51529946488567e-67	0.524394735609356	0.333409037379002	0.190985698230353	2.02669779204582e-66
K19068	3.80350019894532e-67	-1.0289698652984	-0.548851287748775	-0.480118577549621	2.18067344739532e-66
K07713	9.72770241012827e-67	-1.47853507247682	-1.04312962353534	-0.43540544894148	5.54640270013944e-66
K03737	1.09975721941021e-66	0.813909949986945	1.01960002286539	-0.205690072878445	6.23598599138095e-66
K01911	1.23717589448242e-66	-0.240779525287021	-0.575351189185769	0.334571663898747	6.97686078199922e-66
K15923	1.4332486970168e-66	1.0255017854786	1.26778837491488	-0.242286589436273	8.03865573544203e-66
K01491	2.17356931768399e-66	0.121833526811385	0.300955721081569	-0.179122194270184	1.2124992085675e-65
K00930	5.06388715594865e-66	0.362233828193027	0.193990416702584	0.168243411490443	2.80964061555861e-65
K08676	5.34322938164831e-66	-0.899161740462358	-0.449997276308384	-0.449164464153973	2.94877685661019e-65
K01515	5.17550383223941e-65	0.076492008955997	-0.291451393458047	0.367943402414044	2.841021252591e-64
K08968	7.12378574261221e-65	0.038641444559914	-0.199810457955786	0.2384519025157	3.88981316739461e-64
K07729	8.56117168015582e-65	-0.324147084777534	-0.796272544222992	0.472125459445457	4.65006798627411e-64
K18672	1.84493881013807e-64	0.356253860413128	0.190612806216611	0.165641054196518	9.96846519404442e-64
K01661	3.08946501435119e-64	-0.218381768107319	-0.555703653643435	0.337321885536116	1.66058744521377e-63
K15532	3.56933959241846e-64	0.60168809051098	0.349298041806955	0.252390048704025	1.90857951262997e-63
K03784	9.0206711880141e-64	-0.341618078446716	0.087143186770007	-0.428761265216723	4.79862508558276e-63
K21557	2.28386473791246e-63	-0.485411725828996	-0.818080856046627	0.332669130217632	1.20869149206444e-62
K04066	3.08602943808593e-63	0.629387343828589	0.792053025809625	-0.162665681981035	1.61664080208359e-62
K00243	3.07132707625499e-63	-0.000290791902342896	-0.229796423429319	0.229505631526976	1.61664080208359e-62
K02945	6.31110745504457e-63	0.503719906498916	0.674473106954976	-0.17075320045606	3.28942570384141e-62
K13663	1.53587483618426e-62	-0.931921058487205	-1.38962457752178	0.457703519034571	7.96493884895557e-62
K09935	1.69689730315328e-62	-1.50872416568242	-0.919476475715094	-0.58924768996733	8.75599008427092e-62
K04749	2.26643877644962e-62	0.279629723539302	-0.124781446851994	0.404411170391296	1.16366408820697e-61
K00330	2.36525097920047e-62	-0.245019417957337	-0.561565766464614	0.316546348507278	1.20838564877964e-61
K03286	4.15587951640243e-62	0.594514635064554	0.297548749083394	0.29696588598116	2.11274269011198e-61
K02501	4.39865484696401e-62	-0.0202581357041914	-0.207590759521688	0.187332623817497	2.22520186375826e-61
K11755	8.13047056761587e-62	-0.029246832990693	-0.230609683198952	0.201362850208259	4.09299786623394e-61
K00762	1.57317450779998e-61	0.506443428489131	0.32479132664964	0.181652101839491	7.88114607791057e-61
K07075	1.88134014413403e-61	0.677945280569455	0.24816378612334	0.429781494446114	9.3794349214798e-61
K01653	3.21541673046341e-61	0.00287031776360531	-0.205394601336436	0.208264919100041	1.59534137780685e-60
K01193	3.29182037243134e-61	0.356046639796344	0.072164708668957	0.283881931127387	1.62543474849241e-60
K03703	3.93476738039536e-61	0.640058804504626	0.801293151786442	-0.161234347281816	1.93365711265143e-60
K00590	5.41311673917506e-61	-0.9899895414425	-0.485187261693212	-0.504802279749288	2.64755283167235e-60
K00046	7.87437359008599e-61	0.442310478372981	0.266262276764836	0.176048201608145	3.83318563441922e-60
K02016	1.04266889259969e-60	0.612432917543488	0.440285955327231	0.172146962216257	5.0518042120323e-60
K00859	1.11843166660847e-60	0.172676693945632	-0.00297369996741318	0.175650393913045	5.39355831747635e-60
K01447	1.887206710457e-60	0.708496565051947	0.396517097807423	0.311979467244524	9.05859221019358e-60
K03271	2.01460566639973e-60	-1.31409533210238	-0.822179628370961	-0.491915703731417	9.62533818390981e-60
K01607	4.79144621895726e-60	0.168796615243991	-0.0386653365714606	0.207461951815452	2.27869700367e-59
K03086	8.92898288507309e-60	1.41567156964331	1.56664073925938	-0.150969169616062	4.22693134742909e-59
K01156	1.10524794401887e-59	0.282409880952222	0.55116566231676	-0.268755781364538	5.208291681404e-59
K10118	1.74026579568488e-59	-0.935805449774575	-1.70199660246291	0.766191152688334	8.16342864157633e-59
K21063	1.94467819257668e-59	-0.511419086663691	-0.892127636675074	0.380708550011383	9.08103119791462e-59
K03077	1.79171842353147e-58	-0.0196056787141915	-0.239509645331179	0.219903966616988	8.32906942830847e-58
K08998	3.0212611620966e-58	0.246065968002783	0.0659513337327006	0.180114634270082	1.39818005349045e-57
K00925	7.53700986481865e-58	0.501999563840858	0.639003708869067	-0.137004145028209	3.47240811629145e-57
K01775	8.21945022395376e-58	0.604190528157705	0.741630011313946	-0.137439483156241	3.76998783605346e-57
K21470	1.42004588839319e-57	-0.423100016969963	-0.74968634901685	0.326586332046887	6.48445733106977e-57
K03110	2.31001568653591e-57	0.0536901425439723	0.258582734417908	-0.204892591873936	1.05019215352646e-56
K01925	3.07500910770347e-57	0.277027049817462	0.448263377934586	-0.171236328117125	1.39184622769736e-56
K03100	3.70357662629422e-57	0.89112058808855	0.757812789166302	0.133307798922248	1.66903540538674e-56
K03686	3.9106749572013e-57	0.56505879777736	0.744573902938175	-0.179515105160815	1.75470285036163e-56
K01119	4.32076941854935e-57	-0.206530304692708	0.0651132815911206	-0.271643586283828	1.93031776620906e-56
K03040	7.96076256032993e-57	0.427233385683471	0.576895545226016	-0.149662159542545	3.5411667940778e-56
K01130	8.48087582124791e-57	-1.54164768116704	-1.10614152454206	-0.435506156624972	3.756336415248e-56
K01179	8.87297817085979e-57	1.78500419053688	1.56519440532657	0.219809785210306	3.91321088560996e-56
K03612	1.68430935470434e-56	0.246558226399073	0.0254114699626176	0.221146756436455	7.39662661299948e-56
K02027	1.72270227026897e-56	-0.555700316011928	-1.18040818049155	0.624707864479618	7.53317263948128e-56
K10119	1.89370300707071e-56	-0.968591218784596	-1.73706799581236	0.768476777027767	8.24599790420662e-56
K02078	2.0079276457042e-56	1.12917471413645	0.979953278932374	0.149221435204075	8.70664424523838e-56
K02563	2.05366520458936e-56	-0.00199435500999337	0.224941166964221	-0.226935521974215	8.86770916793395e-56
K01992	2.18732572443278e-56	1.73919390959015	1.60624208721482	0.132951822375328	9.40550061506097e-56
K01364	8.3777357214269e-56	-0.507371924496612	-0.955871278054078	0.448499353557466	3.58747853299276e-55
K00782	8.68337045426897e-56	-0.437434313580122	-0.789054125186063	0.351619811605942	3.70299103669652e-55
K06131	5.06149586875664e-55	0.845835897188787	0.692486281956737	0.15334961523205	2.14957355413862e-54
K03310	8.10597767210285e-55	0.812811074344948	0.960184574237086	-0.147373499892138	3.4284299006599e-54
K06168	1.25739777899953e-54	0.514603785609142	0.644176004906307	-0.129572219297165	5.29646737929599e-54
K15635	2.45263147937408e-54	0.00485510983185183	-0.225085164554614	0.229940274386466	1.02890881573742e-53
K00346	2.54087256336272e-54	-0.477998423521176	-0.185773876721043	-0.292224546800133	1.06161153254669e-53
K01744	2.76332272114946e-54	-0.937704197071895	-0.537892351282424	-0.39981184578947	1.14989880976864e-53
K02334	3.07223310477777e-54	-0.795526484338746	-0.239804435131785	-0.555722049206961	1.27331106993199e-53
K00024	1.51741256025496e-53	0.143562303730683	0.355272816693662	-0.211710512962979	6.26387904873249e-53
K07455	2.38281384868283e-53	-1.53428285110721	-0.954937173761899	-0.579345677345314	9.79706729817004e-53
K16264	1.65083605707602e-52	-0.368527722392387	-0.600644618687818	0.232116896295431	6.76056670993035e-52
K07447	1.73158168015598e-52	0.250340958257959	0.0868471867203936	0.163493771537566	7.06321064790896e-52
K02614	2.32570473388808e-52	-0.306686061772796	-0.600825576041995	0.2941395142692	9.44932002115156e-52
K00018	4.33829611238519e-52	0.0887952342786171	-0.0936611738412188	0.182456408119836	1.75573395607118e-51
K09014	5.57408464669247e-52	0.327908290779055	0.47995205547251	-0.152043764693454	2.2470528731979e-51
K03616	5.64677882787822e-52	0.175518585553957	0.00953271451458392	0.165985871039373	2.26750029197289e-51
K02669	6.20951222584848e-52	-1.06237318378713	-0.607138786507225	-0.455234397279907	2.48380489033939e-51
K00912	7.94093454468798e-52	-0.26854726982823	-0.0449238904200633	-0.223623379408167	3.16410982630038e-51
K03832	1.50205671599703e-51	1.39029265198926	1.1837546807499	0.206537971239359	5.96200973426513e-51
K01924	1.60903928783008e-51	0.407334265203417	0.548032954715484	-0.140698689512067	6.36217833348905e-51
K07148	1.86222769248699e-51	-1.49969115004687	-0.911803724362152	-0.587887425684714	7.33518694139915e-51
K22213	1.88638704230544e-51	-0.315239392175385	-0.661554737052469	0.346315344877084	7.4020966831149e-51
K00336	2.33821883730729e-51	-1.31549093351704	-0.738468865296317	-0.577022068220727	9.14031000038303e-51
K03743	2.4618028525826e-51	-0.111966845986669	-0.33556330550931	0.223596459522641	9.58709639194433e-51
K01686	1.44506924075795e-50	0.234648769821367	0.0525987318963228	0.182050037925044	5.60643404685038e-50
K03570	6.22344346472521e-50	0.279583701302786	0.126771979775373	0.152811721527414	2.40546578861289e-49
K10117	9.066235540682e-50	-0.826338768447369	-1.47860068251521	0.652261914067837	3.49117726790441e-49
K02114	1.2442474487985e-49	-0.312393271887531	-0.531252202257739	0.218858930370208	4.77346976639425e-49
K13075	1.67831765676524e-49	-0.79277717951251	-1.15318926045231	0.360412080939801	6.41490304363601e-49
K02340	2.81588155247784e-49	0.241752300265912	0.086882435521284	0.154869864744628	1.07232094544544e-48
K06020	3.62287202305786e-49	-0.244047859357729	0.0637666598877626	-0.307814519245492	1.37456026757195e-48
K03773	3.98998528462863e-49	1.30915470925891	1.10734995085854	0.201804758400371	1.5083021295739e-48
K02112	4.1609347839389e-49	0.296568891538741	0.449255266759571	-0.152686375220831	1.5671841959945e-48
K06881	6.90832665288852e-49	0.406465825675227	0.276845413228537	0.12962041244669	2.59250658392035e-48
K00077	7.08398674013364e-49	-0.290266060721177	-0.516205762703645	0.225939701982468	2.64879504196301e-48
K01804	2.66959979871281e-48	0.505591422833284	0.285335969063233	0.220255453770051	9.94594582047517e-48
K07248	3.2322161354032e-48	-0.519797006463058	-0.917846161642788	0.398049155179729	1.19987304019284e-47
K02110	1.10199023585119e-47	-0.143497780131151	-0.338722932490092	0.195225152358941	4.07617893691195e-47
K01218	2.06315496564705e-47	0.626315077678847	0.44580060945819	0.180514468220658	7.60419973052771e-47
K07496	2.10609147369953e-47	0.312194287341499	0.725683673337721	-0.413489385996222	7.73482704931642e-47
K09607	6.54508140689235e-47	-0.163188113132929	-0.414441120453532	0.251253007320603	2.39522128082018e-46
K18332	8.50600358540947e-47	-1.47383402769006	-0.920991184977372	-0.552842842712687	3.10183593644614e-46
K04762	8.64637353461987e-47	0.0540455024918926	-0.138608365979946	0.192653868471838	3.14192165060835e-46
K01956	8.86126245719249e-47	-0.522828917565803	-0.274989097636056	-0.247839819929747	3.20870977397286e-46
K02473	1.16062181209945e-46	-2.61222019830365	-2.05920680542626	-0.553013392877396	4.18797800729593e-46
K01818	1.98087491198326e-46	-0.539641139792392	-0.920342077662607	0.380700937870216	7.12286727932658e-46
K00010	2.06326580869139e-46	-0.862787814829461	-1.18895711066173	0.326169295832266	7.3933691478108e-46
K01633	3.54494882103869e-46	-0.282581634611342	-0.564587671831018	0.282006037219676	1.26587791810101e-45
K00067	3.87643035570271e-46	0.443679886888035	0.570074033932495	-0.12639414704446	1.3794745265811e-45
K01808	6.81283479387265e-46	0.288406538858658	0.138211915022035	0.150194623836624	2.41609811246618e-45
K02500	9.68872251094433e-46	0.0538115558451735	-0.107968645954024	0.161780201799197	3.42423343537485e-45
K06148	1.01294267261093e-45	0.201338554118786	-0.0954906974399593	0.296829251558745	3.56777077861595e-45
K03292	2.47068630696439e-45	0.968803795066721	0.800781475587326	0.168022319479395	8.6726131591403e-45
K21574	3.30071863678067e-45	0.227368656952255	0.454686615522421	-0.227317958570166	1.15469207903649e-44
K00800	3.3407646779135e-45	0.70508832668055	0.576775723499672	0.128312603180878	1.16475309040768e-44
K03791	4.03512839311511e-45	-1.89878099822461	-1.28399183760826	-0.614789160616347	1.40210521942585e-44
K02313	4.42550332955478e-45	0.553595801476088	0.671162224388682	-0.117566422912594	1.53259041479884e-44
K01200	5.11327699904474e-45	0.293622065535825	0.498600832296991	-0.204978766761166	1.76485012140942e-44
K04771	5.86015721511836e-45	0.49988479790987	0.341708424860974	0.158176373048896	2.01589408200072e-44
K00040	5.95487300162046e-45	0.0576558161649324	-0.130654584859267	0.1883104010242	2.03491024426236e-44
K03719	5.95487300162046e-45	-0.509220783483454	-0.262347374282884	-0.246873409200571	2.03491024426236e-44
K07138	7.27555404379069e-45	0.253287940092611	0.621445625076603	-0.368157684983992	2.47801048620198e-44
K12994	7.36347681790743e-45	-0.108099811032561	-0.390140056823978	0.282040245791418	2.49970660397384e-44
K00806	7.81920319626203e-45	0.204954967102332	0.333273393774649	-0.128318426672318	2.64571072083358e-44
K07391	8.64193692361578e-45	0.599473770539526	0.718590881392953	-0.119117110853427	2.91453558992532e-44
K19428	9.51264564234512e-45	-1.56822806164268	-1.23715546120018	-0.331072600442497	3.19773625501634e-44
K07089	2.29751611387689e-44	-0.445151792326143	-0.166328678742445	-0.278823113583699	7.69817087506803e-44
K07407	2.3437060136223e-44	0.890226822542781	1.05394350660564	-0.163716684062858	7.82752299695214e-44
K06958	2.84822278399433e-44	0.0623921007353057	-0.130866450692357	0.193258551427662	9.48182552607146e-44
K02111	7.6480633830083e-44	0.315860465241356	0.455365547571461	-0.139505082330105	2.53787826728764e-43
K01126	8.95906731156514e-44	-0.337747591304638	0.0413899967157247	-0.379137588020363	2.96338380305616e-43
K13017	1.25835733682907e-43	-0.75881659112271	-0.514619635958894	-0.244196955163816	4.14896093165369e-43
K02237	1.27334514001914e-43	-0.965315165138168	-1.32045959077454	0.355144425636375	4.1850069570056e-43
K09457	2.85486763032703e-43	0.0746795772867606	-0.100840543446813	0.175520120733573	9.35309014126189e-43
K14058	5.45441632861938e-43	-0.0930859202693978	-0.277185713106587	0.184099792837189	1.78131571238456e-42
K05946	6.50526269363441e-43	-1.19416045845675	-0.906100533256641	-0.288059925200111	2.1178016087794e-42
K00331	1.43735966049931e-42	-0.173914370852883	-0.401426821697838	0.227512450844955	4.66463889822417e-42
K03553	1.78769374344847e-42	0.525679028000608	0.641036240230764	-0.115357212230156	5.78338540200256e-42
K03588	2.33809094503893e-42	0.278529729873153	0.432662528774365	-0.154132798901211	7.54034329775055e-42
K18831	2.87267899157757e-42	-0.510635708964762	-0.800744180178362	0.2901084712136	9.23552872058584e-42
K02528	3.97940927079124e-42	0.600083051095756	0.494402617304953	0.105680433790803	1.27538831287471e-41
K07495	4.75576232590596e-42	0.313139522756838	0.0301403247380727	0.282999198018765	1.51948814871051e-41
K06941	8.29937955671018e-42	0.622541916790154	0.494772769937504	0.12776914685265	2.64350608102621e-41
K00651	9.75983431042294e-42	0.262580845817815	0.0805673369745674	0.182013508843247	3.09912277180199e-41
K02343	1.10843764176072e-41	0.546787237697004	0.661294574392184	-0.11450733669518	3.50891916042045e-41
K18331	1.82137485473384e-41	-1.49980693399426	-1.0330287951658	-0.466778138828469	5.74819220209578e-41
K03799	2.1158926094739e-41	-0.942331868037958	-0.674711661002388	-0.26762020703557	6.65732064932032e-41
K00075	1.26140391793593e-40	0.168185304592975	0.31133091582354	-0.143145611230565	3.95674420458929e-40
K07114	1.31530424036891e-40	0.926098399712303	1.05659213801892	-0.130493738306617	4.11331507897188e-40
K04069	1.69675752999644e-40	0.427661375943396	0.651475705170134	-0.223814329226738	5.29019266149948e-40
K03625	1.71620076398144e-40	0.31443477003755	0.193933871476512	0.120500898561039	5.3346963506893e-40
K02226	2.82058656600119e-40	-0.893992998360594	-1.27692864049069	0.382935642130098	8.74127728562532e-40
K03296	3.3571067764679e-40	1.0997315953521	1.27889716388711	-0.179165568535006	1.03728568662122e-39
K01588	4.77129507286034e-40	0.304850895300654	0.157393213200952	0.147457682099702	1.46984373587817e-39
K02231	5.63330355049893e-40	-0.329945760223271	-0.594783905205161	0.264838144981891	1.73022894765324e-39
K05794	6.16703997160436e-40	-1.17546160851572	-0.744550981364532	-0.430910627151186	1.88854161741712e-39
K07482	7.84901773627109e-40	-0.99304407502029	-0.57710542420908	-0.415938650811209	2.39650482361886e-39
K04759	9.43864529405608e-40	0.832278630496735	0.985956771721357	-0.153678141224622	2.87335750544716e-39
K18139	1.54393938853487e-39	-0.584088681218586	-0.899187320748119	0.315098639529532	4.68631014402349e-39
K03534	1.83457668014171e-39	-0.0800547924120187	-0.305166628910305	0.225111836498287	5.55214995280425e-39
K03787	2.18773149329574e-39	0.160007249012154	0.0112241859064066	0.148783063105747	6.60157573415556e-39
K03718	2.44769333591151e-39	0.392706331734683	0.214556396575182	0.178149935159501	7.36448840425852e-39
K01007	2.61818182519524e-39	-1.67272140461671	-1.22929357453833	-0.443427830078379	7.85454547558572e-39
K00705	9.64660878290828e-39	1.06373780438662	1.18798445678378	-0.124246652397153	2.88559427940908e-38
K01805	1.07426677712478e-38	-0.677619320174473	-1.00284803755142	0.325228717376951	3.20417142772478e-38
K15915	1.09032608732475e-38	-1.33148892148008	-1.0500612084144	-0.281427713065683	3.24269891100619e-38
K04757	1.21411736291083e-38	-0.815764753601633	-1.22089864748955	0.405133893887916	3.60048597277005e-38
K01685	1.37205462538466e-38	0.175802106214468	0.00225468502494317	0.173547421189524	4.05719304698272e-38
K02474	2.3285265805079e-38	-1.39188107194938	-1.03012129878717	-0.361759773162213	6.86582694595473e-38
K02482	3.04840064683188e-38	-0.710169008762354	-1.04200382739815	0.331834818635796	8.96281899581339e-38
K01993	6.45691258608998e-38	0.778876626943245	0.607385025942118	0.171491601001127	1.89304937183093e-37
K03273	9.48924879266748e-38	-1.40854829298198	-1.04157370032773	-0.366974592654246	2.77419398131242e-37
K03524	1.00250675453087e-37	0.333683748106707	0.210951870309178	0.122731877797528	2.92256206405609e-37
K01928	1.06297864837317e-37	0.452714428772817	0.597693394546694	-0.144978965773877	3.09012384541159e-37
K03546	1.08657876559743e-37	-0.474500896764858	-0.223385729739784	-0.251115167025075	3.14985754521503e-37
K03572	1.51547090714907e-37	0.550917018044523	0.661590762386241	-0.110673744341719	4.38085707612839e-37
K07043	1.7795332237278e-37	-0.0217563138038499	-0.208299791875979	0.186543478072129	5.12982761700305e-37
K01187	2.44365532872768e-37	1.09580283889981	1.24078962419719	-0.144986785297378	7.0246582151726e-37
K01448	5.57414064659715e-37	0.685121955756698	0.799682982311038	-0.11456102655434	1.59792031869118e-36
K07042	1.16547650489066e-36	-0.42375473835936	-0.648752497565462	0.224997759206101	3.33177770927191e-36
K00794	1.48921662807023e-36	0.0396894533922525	-0.12749864340184	0.167188096794092	4.24550154742673e-36
K02834	1.53828003177572e-36	0.093967656078788	-0.0358445771978641	0.129812233276652	4.37329199116403e-36
K06188	1.65909798033441e-36	0.143474212985094	0.296525174602342	-0.153050961617248	4.70381625193711e-36
K10914	2.00039584835497e-36	-2.18320421264725	-1.7278058678882	-0.455398344759051	5.65591374110226e-36
K01955	2.60957957787305e-36	1.18986074469817	1.30875408223328	-0.11889333753511	7.35815880974041e-36
K00180	2.67597524253731e-36	0.0642584499546959	-0.123916353227204	0.1881748031819	7.52481321607223e-36
K00634	3.02313018705293e-36	0.0322138206834099	0.363390025953932	-0.331176205270522	8.47790856803974e-36
K06889	3.39061760723091e-36	1.34435760401767	1.47230187818535	-0.127944274167679	9.48270290152385e-36
K00970	3.43956927329409e-36	0.162749692620659	0.334086376835425	-0.171336684214766	9.5936094325392e-36
K07341	4.23358007649894e-36	-0.878591690173315	-1.1314713180425	0.252879627869181	1.17764275982396e-35
K21029	5.43774608735041e-36	-0.351763782295814	-0.103440414258997	-0.248323368036818	1.50853601132947e-35
K01652	7.13272882317662e-36	0.48160261453566	0.598938217806506	-0.117335603270846	1.9734520497368e-35
K20074	8.34421400041804e-36	0.196331018884031	0.0366591632787675	0.159671855605264	2.30246760653246e-35
K07025	1.15776783096641e-35	0.742431948652243	0.623371433864749	0.119060514787494	3.18617707081956e-35
K01012	1.49531210834125e-35	-0.865586880510375	-0.498830359406557	-0.366756521103818	4.10415451012812e-35
K00041	1.52209293763261e-35	0.117450123049053	-0.0457688747014967	0.163218997750549	4.16657801495186e-35
K00648	1.74182159441611e-35	0.487217488239319	0.617576144495486	-0.130358656256167	4.75544943237415e-35
K07507	2.93140913564397e-35	0.0294052094537434	-0.116240912364907	0.145646121818651	7.9820955883498e-35
K02013	3.53510107175889e-35	0.383219638462427	0.272491443365425	0.110728195097002	9.60059027909257e-35
K03839	4.12898441840545e-35	-0.28441664924901	-0.583889152974287	0.299472503725278	1.1184020786862e-34
K03517	6.41315609652559e-35	0.0919434682513973	0.230923773428008	-0.138980305176611	1.7325594480666e-34
K07027	6.92902225667744e-35	0.24089270412101	0.111484422376118	0.129408281744892	1.86703680649899e-34
K00210	1.7913801187404e-34	-0.172638808276571	-0.382949602462244	0.210310794185672	4.81433406911482e-34
K03152	2.28732425567493e-34	0.229871453287671	0.108988524265127	0.120882929022544	6.13121722560137e-34
K03587	2.35205351932336e-34	0.449443851873783	0.594724738217169	-0.145280886343387	6.2883917925951e-34
K02026	5.4577291369612e-34	-0.171010667429121	-0.570502680548358	0.399492013119236	1.45539443652299e-33
K03564	6.37918170038127e-34	0.0916444288863407	-0.0526300841203524	0.144274513006693	1.69673080278182e-33
K00853	7.40356878501517e-34	0.0184102835921293	-0.131955037967565	0.150365321559695	1.96413444373667e-33
K06901	9.59610305856593e-34	0.388928322032156	0.215683833235117	0.173244488797039	2.53927650165129e-33
K04084	1.23895484643318e-33	0.240321082573246	0.404290061766751	-0.163968979193506	3.27008031079038e-33
K01658	1.68947448133527e-33	-0.184296941699902	-0.370287888331228	0.185990946631326	4.44780016514796e-33
K06189	1.70114641535512e-33	-0.180334749939954	-0.353727653368353	0.173392903428398	4.46713257161955e-33
K21397	1.70701238206167e-33	-0.42270773591567	-0.737262883138549	0.314555147222878	4.47115933575544e-33
K19286	2.25535369288262e-33	-0.0745778946221515	-0.257621405505247	0.183043510883095	5.89246838241739e-33
K07316	4.87608259360329e-33	0.561811867178834	0.767635855801279	-0.205823988622445	1.27073667590874e-32
K01155	5.62837704367519e-33	0.0694733188565458	0.257253560784702	-0.187780241928156	1.46309448591254e-32
K11749	7.12230134077063e-33	0.417120961633944	0.514242778670021	-0.0971218170360765	1.84678768434052e-32
K16165	7.47040201636898e-33	-1.11197421307303	-1.38435740315743	0.272383190084395	1.93219420573754e-32
K07816	8.1901486503571e-33	-0.965631003070389	-1.33469530329079	0.369064300220405	2.11305835179213e-32
K04486	8.53175261566322e-33	-0.772101663144883	-1.12913849053204	0.357036827387158	2.19570291754724e-32
K14742	1.75876324840264e-32	0.311465352270709	0.201365375048419	0.11009997722229	4.51503401082469e-32
K02040	2.76724580162607e-32	0.311894632079193	0.147840117868414	0.164054514210779	7.08634656892831e-32
K05521	6.2511292095679e-32	-1.5967046200053	-1.19428301251828	-0.402421607487018	1.59682310501834e-31
K02233	9.37891532406177e-32	-0.266548899628608	-0.478262045482138	0.21171314585353	2.38988657146463e-31
K07568	9.96139021392888e-32	0.888855986288518	0.979063429825504	-0.0902074435369855	2.53205780807256e-31
K03205	1.3147257811394e-31	0.0462841027016566	-0.355257310328214	0.40154141302987	3.33365357772939e-31
K00847	2.40335224099765e-31	0.902327685495629	0.7827731191698	0.119554566325829	6.07906743311171e-31
K03442	3.07325925483671e-31	-0.668217319523786	-0.460991399614557	-0.207225919909229	7.75453190951463e-31
K08303	3.40624356554719e-31	1.199365155162	1.27911536578595	-0.0797502106239496	8.57376429181634e-31
K07045	3.55632214880658e-31	-0.0207984751772215	-0.231931025441085	0.211132550263863	8.92974320576251e-31
K03551	3.95429825763373e-31	0.470677019655417	0.560387071179221	-0.0897100515238046	9.9049412666942e-31
K11068	4.30996566564924e-31	0.0786716857087972	-0.0655054588771906	0.144177144585988	1.07696962880146e-30
K13683	5.32655409579787e-31	-0.43387049888811	-0.690946954826174	0.257076455938064	1.32777870214092e-30
K07090	1.45958128803875e-30	-0.335904022268488	-0.58281119385267	0.246907171584182	3.62960937170118e-30
K00666	1.96051510964716e-30	-0.288553209064734	-0.0451998776532329	-0.243353331411501	4.86358556047084e-30
K07484	2.14169704001218e-30	1.31035486816034	0.975310745512822	0.335044122647517	5.30031497672078e-30
K09811	3.17004237871438e-30	0.271484851021845	0.16965151284314	0.101833338178705	7.82651611204125e-30
K01190	3.64729028945964e-30	2.25746826893635	2.3714624365962	-0.113994167659852	8.98330209718937e-30
K01662	3.7681238035419e-30	0.657238576181715	0.780058226096285	-0.122819649914571	9.25881848870296e-30
K02030	4.11458374499133e-30	0.43964250342356	0.230421003029326	0.209221500394235	1.0086105522164e-29
K12308	6.76580852063456e-30	0.201458440522805	0.0582804211663819	0.143178019356423	1.65457687044902e-29
K00239	8.79713035440776e-30	0.337493546024644	0.471592454453545	-0.134098908428901	2.14625024249381e-29
K03307	2.13675478252556e-29	1.29213409297003	1.09753203931495	0.194602053655087	5.20078050841127e-29
K01424	3.39254988029636e-29	0.313847060066058	0.194878761344252	0.118968298721807	8.23790935639021e-29
K12942	5.30923801858901e-29	-0.810124394598298	-1.04414075429241	0.234016359694109	1.28618160450325e-28
K02483	6.76607552199252e-29	-0.386448994760518	-0.581889239730958	0.19544024497044	1.63526696456587e-28
K01840	7.56423688574232e-29	0.226630585321701	0.362118891088403	-0.135488305766702	1.82390010889862e-28
K02687	9.30230962438905e-29	0.190422159142698	0.0826888190047566	0.107733340137942	2.23775839915373e-28
K03786	1.33168327643354e-28	0.127116928471532	-0.0051682106033282	0.13228513907486	3.19603986344049e-28
K02025	1.52124776574389e-28	-0.216196957328031	-0.581071436802761	0.36487447947473	3.64252365254685e-28
K01754	1.92868151299875e-28	-1.02033363755411	-0.65420935171122	-0.366124285842887	4.60740583660813e-28
K02067	2.16102800256642e-28	0.0243234065765521	-0.14010117044839	0.164424577024942	5.1505332532299e-28
K02113	2.39074754022646e-28	-0.414062431202176	-0.580734616407233	0.166672185205057	5.68491120164448e-28
K03328	2.6033001940179e-28	-0.432064704674113	-0.614020685439712	0.181955980765598	6.17610528787695e-28
K07678	2.81677550072407e-28	-0.180154042415305	0.0284455324402862	-0.208599574855591	6.66723008428267e-28
K17318	3.12535988033827e-28	-0.980935156644532	-1.33320783476729	0.352272678122759	7.380712577824e-28
K05540	9.42171917117139e-28	0.456105656755798	0.366702997460859	0.0894026592949385	2.2199119143034e-27
K09761	1.35665589240186e-27	0.189844997497753	0.0860311146618609	0.103813882835892	3.18922296345949e-27
K07056	2.08913494726906e-27	0.441947452539652	0.528646546170239	-0.0866990936305863	4.89997105814016e-27
K00014	2.41664778318768e-27	0.228103085238321	0.122360963731745	0.105742121506577	5.65528460827593e-27
K01687	3.07614969554005e-27	0.311717987223937	0.423862737000267	-0.11214474977633	7.18232236605732e-27
K07173	3.45927194024374e-27	0.142734711936801	0.0135561048211997	0.129178607115601	8.05861996011634e-27
K07164	4.03630389068903e-27	-0.00137134367966831	-0.151626018819526	0.150254675139857	9.38167931349342e-27
K00941	4.35964350994637e-27	0.178488518326818	0.0118928563506025	0.166595661976216	1.01104541623925e-26
K03101	4.8409605369573e-27	0.165434143560637	0.0670597157109788	0.0983744278496579	1.12015050989685e-26
K02190	4.90094203505629e-27	-0.366778130190729	-0.570456197433789	0.20367806724306	1.13149265775796e-26
K03183	6.32595464236338e-27	0.0774647727362408	-0.0286772595210546	0.106142032257295	1.45398333873475e-26
K19353	6.32595464236338e-27	0.137365067349039	-0.0457077685153678	0.183072835864407	1.45398333873475e-26
K06872	8.51858352942145e-27	-0.859864631286928	-1.07837519163733	0.218510560350405	1.95359515608065e-26
K06042	9.33841101923796e-27	-1.35433974315002	-1.62397639221325	0.269636649063228	2.13686034852629e-26
K03315	9.4534727726589e-27	0.0603726559398486	-0.0870899234604172	0.147462579400266	2.15840351800531e-26
K00951	1.16747201139323e-26	1.24323174889323	1.32553986039215	-0.0823081114989257	2.65967133721372e-26
K03800	1.91332645847042e-26	-0.0895709718246681	-0.256054238134433	0.166483266309765	4.34923547387989e-26
K00266	2.00876523322196e-26	1.29849191419101	1.22149010298886	0.0770018112021478	4.55614444106606e-26
K06413	5.69244036236725e-26	0.785753346997174	0.59265495122303	0.193098395774144	1.28828913464101e-25
K01591	6.08260700102833e-26	0.250489095257246	0.157987291386788	0.0925018038704585	1.37357777353638e-25
K01676	6.51886236292439e-26	0.138467485108654	0.290792017422951	-0.152324532314297	1.46887903024846e-25
K19430	1.39689901813678e-25	-0.338453437226176	-0.162928963629699	-0.175524473596478	3.14074027607223e-25
K03814	1.53252993680312e-25	-0.225419946549668	-0.373169084573533	0.147749138023865	3.43819759734961e-25
K03630	1.88306300609103e-25	0.813388830355618	0.704278721650889	0.109110108704729	4.21544690300638e-25
K07011	2.17917178960568e-25	0.998671422981282	0.876630035754857	0.122041387226425	4.86776036119709e-25
K03496	2.18567217727826e-25	1.37399344959945	1.26306176265538	0.110931686944074	4.87173582494853e-25
K01609	2.45474685958836e-25	-0.149765414329347	-0.303187048130121	0.153421633800775	5.45969560149824e-25
K11991	2.4693976029499e-25	0.451270383901805	0.345523522218165	0.105746861683641	5.48046951880493e-25
K11717	2.73214097118013e-25	0.705451091520984	0.813633610781942	-0.108182519260958	6.05057828810706e-25
K01208	2.89084488292657e-25	-1.4958120133136	-1.22185412884921	-0.273957884464392	6.38833387404757e-25
K00426	3.24578422270426e-25	-0.102068017407506	-0.271163592510693	0.169095575103187	7.15737033724529e-25
K01198	3.65468079202688e-25	0.242090411142613	0.126043677320151	0.116046733822461	8.04185624173079e-25
K00950	5.40138442407349e-25	0.108124162399582	-0.0321797638568321	0.140303926256414	1.18600611183912e-24
K22132	5.62941819348037e-25	0.411892097420258	0.501226854967636	-0.0893347575473782	1.23345213920844e-24
K18930	6.50525918242311e-25	-0.336405535601979	-0.131675997935185	-0.204729537666794	1.42233632971624e-24
K02836	7.51592850529158e-25	0.475877822674501	0.562470154993923	-0.0865923323194216	1.63983894660907e-24
K02014	8.09002084921359e-25	1.96963986237709	1.84921632891636	0.120423533460726	1.76137162793005e-24
K00703	8.20994876055263e-25	0.464270873620526	0.602733540992128	-0.138462667371602	1.78371939387165e-24
K01255	8.63103182086385e-25	-0.796543671562176	-0.473888050441538	-0.322655621120638	1.87126572250662e-24
K19425	1.20634471852351e-24	0.112888864105784	0.267109134279966	-0.154220270174182	2.60995335328358e-24
K02775	1.90424721584338e-24	-0.0967109230791918	-0.278129577763116	0.181418654683924	4.11126177144429e-24
K06076	2.22272934306708e-24	0.442896156572969	0.259820352169006	0.183075804403963	4.78884484769359e-24
K00821	2.46142389932666e-24	0.282213285261671	0.19018306002945	0.092030225232221	5.29206138355231e-24
K07862	2.54156058582276e-24	-0.571325531048685	-0.79092164383365	0.219596112784965	5.45299485357399e-24
K00647	2.67830413608791e-24	0.741951412342983	0.885355119407138	-0.143403707064155	5.73446030797246e-24
K00766	4.92672810439432e-24	0.0979924675739969	-0.0201644691779567	0.118156936751954	1.05266737137369e-23
K08978	8.28379622796522e-24	0.238294667474864	0.0938216509801042	0.14447301649476	1.76629704695457e-23
K07452	1.02489699297631e-23	-0.192762938335694	-0.0249240526061298	-0.167838885729564	2.18081174587949e-23
K02117	1.03674551704155e-23	-0.977633652841511	-0.719757635235578	-0.257876017605933	2.20148430779193e-23
K15987	1.51389611164345e-23	0.275710940522352	0.385237968890711	-0.109527028368359	3.20809196553601e-23
K13013	1.97505165023047e-23	-1.1076606078431	-0.913518254611984	-0.194142353231112	4.17674857179887e-23
K00817	2.32386120358905e-23	0.536678907746601	0.444644435861362	0.0920344718852394	4.90434511677688e-23
K00793	2.64175619661876e-23	0.0569390626307846	-0.0794860782714839	0.136425140902269	5.56386203042972e-23
K08641	2.86091083935246e-23	0.186168966746513	0.327925605887799	-0.141756639141286	6.0131567947286e-23
K05837	3.03700305069025e-23	0.359756054429678	0.444466928614138	-0.08471087418446	6.37029908193564e-23
K00655	5.7468096952578e-23	0.368522914849413	0.28242932353491	0.0860935913145031	1.2029832871209e-22
K00761	7.5774068139001e-23	0.302691766147097	0.217396474557145	0.0852952915899515	1.58297243561638e-22
K02481	7.7501395667249e-23	-0.179558805213776	-0.327402643063177	0.147843837849401	1.61578667330507e-22
K19304	8.26875919745766e-23	-0.408315027285918	-0.608186800601422	0.199871773315504	1.72043538140651e-22
K03092	1.18817034289542e-22	0.166797723076518	0.299659727180902	-0.132862004104383	2.46718670798405e-22
K01246	2.08469946161463e-22	-0.0635622729548491	-0.23336977046908	0.169807497514231	4.32010008912911e-22
K19225	2.24768441376313e-22	-1.54590344556461	-1.22037871295988	-0.325524732604723	4.64851766533777e-22
K03977	2.55490402604412e-22	0.568577328889337	0.644621127388312	-0.0760437984989751	5.27332190975507e-22
K07726	3.51684184539398e-22	-0.729021563594597	-0.953934475188923	0.224912911594326	7.24427302284748e-22
K19424	3.82191218917042e-22	-1.69816367753423	-1.44302339165808	-0.255140285876152	7.85699876339417e-22
K15738	4.05090173213103e-22	0.356471660116705	0.446501974536037	-0.0900303144193321	8.31119401105213e-22
K12267	4.66509731016671e-22	-0.145852270396985	-0.289017296375139	0.143165025978154	9.55234211129374e-22
K06987	5.89987304928012e-22	-1.28714490201574	-0.954094435234944	-0.333050466780793	1.20567702710041e-21
K01627	1.30174488412914e-21	-0.142732247167034	-0.0114026590515055	-0.131329588115528	2.6549421352199e-21
K09384	1.46417790428808e-21	-1.47024574858942	-1.20269660954122	-0.267549139048196	2.98033845606567e-21
K09955	1.47623108749012e-21	0.867937494104029	0.994600490767538	-0.12666299666351	2.99895764230277e-21
K16066	1.99292640852473e-21	-0.437396607420618	-0.602167608632895	0.164771001212277	4.040668081724e-21
K07814	2.45741454516135e-21	0.381583826907987	0.55929159261636	-0.177707765708373	4.97265060903238e-21
K12524	2.83014349035919e-21	0.218253382952483	0.352919325327057	-0.134665942374574	5.71567139344557e-21
K19294	3.22357589352849e-21	0.928580382648236	0.821193558083876	0.10738682456436	6.49752016039337e-21
K00566	4.05739139175432e-21	0.474394703660506	0.545519053277283	-0.0711243496167769	8.16223765358764e-21
K08659	5.50402962837249e-21	-1.14818599319511	-0.796153205282052	-0.352032787913056	1.10508921721409e-20
K00384	6.43404972489184e-21	0.515910080312689	0.594849103239476	-0.0789390229267877	1.2893086050657e-20
K05499	8.90354375007724e-21	-0.93963391030946	-0.76503844746281	-0.17459546284665	1.78070875001545e-20
K07486	9.83108990981571e-21	-0.0863243838895894	-0.301732619511555	0.215408235621966	1.96241485240422e-20
K04720	9.99025270421392e-21	0.130870874928271	-0.0310592731384528	0.161930148066724	1.99033605999011e-20
K11527	1.05959555460136e-20	0.26785283817377	0.116205077329857	0.151647760843913	2.10694144961195e-20
K01812	1.36200406798113e-20	0.21784869472137	0.111488389015483	0.106360305705887	2.70305422722409e-20
K18218	2.08484568843611e-20	-0.822563990221449	-1.07384021248754	0.25127622226609	4.12967514484849e-20
K13789	2.41227951889613e-20	0.26498053633457	0.178916279459912	0.0860642568746585	4.76910433620844e-20
K00996	3.27871746697211e-20	-0.41431536690001	-0.546251682329407	0.131936315429396	6.46966811838473e-20
K09125	4.08113026379626e-20	-0.171758479159942	-0.296393001257796	0.124634522097854	8.03764586304911e-20
K01129	4.61863334106698e-20	0.517287980377132	0.434367346543416	0.0829206338337163	9.07891353901166e-20
K03763	4.75420923244167e-20	-0.482285177195078	-0.185834063992791	-0.296451113202287	9.32765005300343e-20
K00684	4.99771284089357e-20	-0.954786600958262	-0.749413118962857	-0.205373481995405	9.7867925081635e-20
K07098	5.8967347662918e-20	0.938881057658552	0.864377576305659	0.0745034813528935	1.15254361341158e-19
K01802	6.08527106157385e-20	-0.305335331552323	-0.090841934987308	-0.214493396565015	1.18714550766431e-19
K07322	9.8198814803973e-20	0.142269229183539	0.0066069930990958	0.135662236084443	1.91209767693774e-19
K04485	1.16015470731993e-19	0.43840614724979	0.519898970027913	-0.0814928227781228	2.25476395094948e-19
K06920	1.59691342451514e-19	-0.0988430180171707	0.0266773655022327	-0.125520383519403	3.09777190620231e-19
K03748	1.6950068229185e-19	-1.39672446323706	-1.18242614148609	-0.214298321750975	3.28188938321181e-19
K00425	1.87998420117992e-19	-0.0027759529712322	-0.14185998528606	0.139084032314828	3.63322789441512e-19
K03581	2.25289615117286e-19	0.175729053468369	0.378405237379084	-0.202676183910715	4.34577351029979e-19
K04041	3.01471508908476e-19	0.249360585922943	0.147862366498501	0.101498219424442	5.80445144017812e-19
K00973	3.67448520835542e-19	0.942837391915245	1.02098599808898	-0.0781486061737376	7.06158051214673e-19
K21575	3.69339920708477e-19	0.127341582606708	0.273987554389261	-0.146645971782553	7.08473602548602e-19
K01214	3.81870624227604e-19	-0.716508307097492	-0.478762786529565	-0.237745520567927	7.31151176628733e-19
K01533	4.38574195809274e-19	0.19901412776541	0.0288934047645366	0.170120723000873	8.38164018657724e-19
K07448	6.32094393500856e-19	-0.657940125412031	-0.844007846921576	0.186067721509545	1.20576971181679e-18
K03305	7.38382006934908e-19	0.0472203153152879	0.172174347039393	-0.124954031724105	1.4059229357137e-18
K01571	8.21639553639819e-19	-0.754730145761837	-0.974424734277825	0.219694588515988	1.56156909642043e-18
K01579	1.05904206527731e-18	-0.273384540222428	-0.41438941262464	0.141004872402212	2.00906509442313e-18
K07238	1.26755988178467e-18	-0.0348611773550098	0.0747478578978582	-0.109609035252868	2.40022348257208e-18
K03147	1.63570629570143e-18	-0.935933058899774	-0.667746807296368	-0.268186251603405	3.09166464682028e-18
K02654	1.81823810518921e-18	-1.33825238815732	-1.03842468302999	-0.299827705127325	3.43038706500049e-18
K01990	2.02594246969239e-18	1.728945328848	1.66277247297137	0.0661728558766386	3.81527851956669e-18
K08679	2.29705084488413e-18	-0.02699040159806	0.0918422484147762	-0.118832650012836	4.3179535007658e-18
K06023	2.47659694493782e-18	-1.12717674470362	-1.40633747210377	0.279160727400148	4.64699644941061e-18
K02057	3.45448961479729e-18	-0.267423142829822	-0.557650740924087	0.290227598094264	6.47011485021925e-18
K06167	3.95267030918339e-18	-0.666511048842553	-0.530953239462851	-0.135557809379703	7.3897749258646e-18
K06409	4.13400012802965e-18	-1.0079979192736	-1.2954228636174	0.287424944343802	7.7148067488727e-18
K06921	5.24897641597694e-18	1.46522640015445	1.56872742171009	-0.103501021555637	9.77787664492455e-18
K01695	5.8401286655016e-18	-0.0417304859041459	-0.15687468407476	0.115144198170614	1.08399510481972e-17
K11927	5.8401286655016e-18	-0.523983204716315	-0.647962079839432	0.123978875123116	1.08399510481972e-17
K21573	6.65979828956897e-18	2.84208510255661	2.75491749309081	0.087167609465796	1.23391594880344e-17
K00768	8.1971643596815e-18	-0.214962607313142	-0.357820284950143	0.142857677637	1.5160346987798e-17
K00338	1.37101107478745e-17	-0.370541584031569	-0.511235329568546	0.140693745536977	2.53109736883836e-17
K09013	1.42936850522087e-17	0.0738356965388915	0.179662513618426	-0.105826817079535	2.63412195962131e-17
K09861	1.95016344610927e-17	-0.562075190708823	-0.740329444945999	0.178254254237176	3.58746644631866e-17
K09765	2.29071467095936e-17	0.103283125920875	-0.00918401475919206	0.112467140680067	4.20643690467982e-17
K03303	3.31422473696898e-17	-0.40651334773402	-0.590906093159152	0.184392745425132	6.0750975640355e-17
K03498	4.14081780537104e-17	0.699360800664645	0.764576942503466	-0.0652161418388203	7.57681555876404e-17
K03526	4.41988889135965e-17	0.455552557195882	0.524029275296927	-0.0684767181010447	8.07314218740382e-17
K01284	4.786267588172e-17	0.607231264549038	0.740785738475291	-0.133554473926253	8.72690486041254e-17
K00712	4.96255476513715e-17	-0.774793946958316	-1.0009477198919	0.226153772933582	9.03237481061999e-17
K07282	5.51744982013272e-17	0.472520323755233	0.341969557105871	0.130550766649362	1.00246623492552e-16
K07271	5.84546733437909e-17	0.638978494957293	0.713189229030638	-0.0742107340733443	1.06019723885399e-16
K15921	5.91618732948829e-17	1.24288307769057	1.10848353129031	0.134399546400255	1.07114128491788e-16
K00340	7.08400362916341e-17	-0.51113039259671	-0.66461097793014	0.15348058533343	1.28033130390484e-16
K06178	9.06584606447887e-17	0.32718462712981	0.391646185596963	-0.0644615584671526	1.63565614310178e-16
K00339	1.44286559079829e-16	-0.429239149367818	-0.570881144428032	0.141641995060213	2.59866891745869e-16
K00677	1.62081391183842e-16	0.601550542687935	0.506212170348118	0.0953383723398171	2.91407658016942e-16
K09015	1.79893795598507e-16	0.0230238075236582	0.145776348548308	-0.122752541024649	3.22870255752451e-16
K02395	1.85956105969093e-16	-1.34537380764241	-1.5510832867175	0.205709479075097	3.33171356527958e-16
K02227	1.97286646825469e-16	-0.315086350721065	-0.450661800613438	0.135575449892373	3.52859305933941e-16
K00262	2.35521376759793e-16	0.963139222613026	1.02601416694697	-0.0628749443339449	4.20515676152433e-16
K03555	2.58201507817572e-16	1.12915528565218	1.2040384742692	-0.0748831886170152	4.60214086472772e-16
K03320	3.22850344602205e-16	0.751599152841053	0.826348089853434	-0.0747489370123806	5.74450957981854e-16
K21571	4.24707402833491e-16	0.291048160747931	0.165121089548634	0.125927071199297	7.54385610540728e-16
K06221	5.71246617845095e-16	0.538493076003709	0.685837941678437	-0.147344865674728	1.01293214710677e-15
K03642	5.76592824022444e-16	-0.233765907778138	-0.37476634571956	0.141000437941422	1.0206583094188e-15
K10536	7.56761772425064e-16	-0.398874339241541	-0.283420710785032	-0.115453628456509	1.33729135127169e-15
K02341	7.72722426401277e-16	0.344683525679315	0.270550372957552	0.0741331527217626	1.36316161375405e-15
K00969	8.05645187603695e-16	0.223250682822908	0.145324613289484	0.0779260695334234	1.41881541571163e-15
K00290	1.08312298986768e-15	0.163073269290242	0.070206345014153	0.0928669242760891	1.90422985612171e-15
K09812	1.16606613402569e-15	0.247073205107493	0.169269389160855	0.0778038159466379	2.04656505155529e-15
K02600	1.19050056471202e-15	0.562078324490915	0.623510344472844	-0.0614320199819287	2.08590251745807e-15
K06400	1.21543920957524e-15	0.47376452759259	0.262709276479788	0.211055251112802	2.12598858352822e-15
K03775	1.9103581506458e-15	-0.0945569618745705	-0.220679958253507	0.126122996378936	3.33585382650841e-15
K01914	2.09806167048719e-15	0.225404480760615	0.313281466922498	-0.0878769861618829	3.65743183098442e-15
K03585	2.31443569520928e-15	0.7002265283635	0.584133768046457	0.116092760317043	4.02782063651935e-15
K13378	2.46699325038186e-15	-0.0503207701666383	-0.174642420293862	0.124321650127223	4.28608928349172e-15
K13043	2.76443237127244e-15	-0.0110796098705856	-0.139470150602378	0.128390540731792	4.79478018008934e-15
K00954	2.8864887482138e-15	0.304363410637179	0.223553848910027	0.0808095617271527	4.99808118818228e-15
K03284	3.3379762260541e-15	0.3610802719621	0.289133455228844	0.0719468167332559	5.77016995860609e-15
K01814	3.73845837860824e-15	-0.472576291194922	-0.605414666402631	0.132838375207708	6.45165392428712e-15
K05936	4.82601765561032e-15	-0.67596591051681	-0.829754852355746	0.153788941838936	8.3146080477293e-15
K01586	4.96956909392988e-15	0.443806781683396	0.516371325778786	-0.0725645440953901	8.54765884155939e-15
K10206	5.83096779402332e-15	0.785833359641775	0.721458319987843	0.0643750396539323	1.00125769774244e-14
K04773	6.07173801092373e-15	0.142420211382337	0.242979659739665	-0.100559448357329	1.04086937330121e-14
K00099	7.26570446420743e-15	0.368064167431001	0.431992777604919	-0.0639286101739187	1.24348374909819e-14
K07334	9.86918508181938e-15	-0.843419322285196	-1.0144685635623	0.171049241277105	1.68625811331748e-14
K02557	1.12303939294926e-14	0.0865159639303507	-0.0150492878773276	0.101565251807678	1.91566389012171e-14
K06041	1.980103615075e-14	0.0137879642507897	0.116198733148696	-0.102410768897907	3.37205764151386e-14
K03790	3.08630555291635e-14	-0.504112848782431	-0.686724365468665	0.182611516686234	5.24722789227294e-14
K03789	3.60458342122736e-14	-0.969655473241291	-1.16543917995308	0.195783706711785	6.11830607024117e-14
K02028	4.87907497194244e-14	0.231413029973253	0.114768931315933	0.116644098657321	8.26798911501576e-14
K15924	5.54556695204396e-14	-1.56763084315418	-1.34974216528686	-0.217888677867316	9.3820083516547e-14
K00610	6.72362865742831e-14	-1.36967209562723	-1.215954840549	-0.153717255078229	1.13564398927431e-13
K11754	6.91513439896157e-14	0.406314898881745	0.351384038796371	0.0549308600853733	1.16608148688372e-13
K20534	1.20409825673268e-13	0.618169404020099	0.525315395266907	0.0928540087531913	2.02712789714213e-13
K03628	1.28661566521405e-13	0.34843400110473	0.415109499812568	-0.0666754987078381	2.16252014088095e-13
K02348	1.32567956001766e-13	-1.50203878567343	-1.30831132532697	-0.193727460346461	2.22455496900525e-13
K18929	1.33705315908876e-13	-0.33925301191656	-0.475511458198369	0.136258446281809	2.23999814964221e-13
K03531	1.59252032036279e-13	0.823127318981389	0.874858675026178	-0.0517313560447887	2.66366445804603e-13
K01286	1.69749652159469e-13	-2.07588145863923	-1.81199243085401	-0.263889027785221	2.8346543855756e-13
K02115	2.48076848353599e-13	-0.236039054934982	-0.154317151020054	-0.0817219039149274	4.13595004040249e-13
K02909	2.63741519790343e-13	0.149788694834524	0.060940546742899	0.088848148091625	4.39002013586507e-13
K07139	2.80968336111732e-13	-0.541233535084135	-0.366941710287765	-0.17429182479637	4.66923225229159e-13
K01790	4.71765725872448e-13	0.506460902821126	0.571453740900859	-0.0649928380797331	7.82736702733707e-13
K07454	5.50488846055992e-13	-1.13534099418727	-1.38766360593698	0.252322611749711	9.11885215296603e-13
K01733	6.07042511981472e-13	0.407298256809748	0.340796713248346	0.0665015435614019	1.00395492366166e-12
K06346	6.48771696952673e-13	-0.881726674381293	-1.0965480884654	0.21482141408411	1.07125182600825e-12
K04518	8.45730264307829e-13	-0.566884062478731	-0.482361807441581	-0.0845222550371494	1.39423902997712e-12
K03497	8.90542324866898e-13	0.824392115050281	0.731378481042375	0.0930136340079062	1.46577301317805e-12
K20974	1.01615276724146e-12	-0.770738669866306	-0.901833330585647	0.131094660719341	1.66985613979807e-12
K09117	1.17107046621019e-12	-0.125052573110521	-0.230635720508387	0.105583147397867	1.92137475537189e-12
K02056	1.17830747041094e-12	-0.657374776553459	-0.89027798143786	0.232903204884401	1.93017985629221e-12
K01713	1.38549552449397e-12	-0.241305739481222	-0.38255177259097	0.141246033109748	2.26597683245289e-12
K07461	1.655113512701e-12	-1.43779300462638	-1.23606154912532	-0.201731455501065	2.70265371061303e-12
K00895	1.83269934408366e-12	0.142544842627345	0.240732272089541	-0.0981874294621953	2.98790793537809e-12
K02238	2.0372030049638e-12	0.425961870083855	0.368077062482776	0.0578848076010789	3.31607807748051e-12
K12410	2.64611313668423e-12	0.772540942722932	0.713090235342379	0.0594507073805534	4.3004547355246e-12
K04751	3.68276442958349e-12	-0.109671507137147	-0.234163990308408	0.124492483171261	5.97580643290907e-12
K02426	3.8568651451296e-12	-0.0185720152648193	-0.115693223029325	0.0971212077645062	6.24848481911106e-12
K18581	4.80756834095066e-12	-1.46123738181315	-1.30344917568156	-0.157788206131591	7.77650552956282e-12
K03499	4.8268240371403e-12	0.730095735720126	0.6790778637562	0.051017871963926	7.79543412571015e-12
K02188	7.47799484404424e-12	-0.262558264017357	-0.400649497112707	0.13809123309535	1.20582666860213e-11
K19427	9.46093616448336e-12	0.336591278398889	0.433243033349378	-0.0966517549504888	1.52319596283102e-11
K08301	1.1862844981555e-11	0.303272854443349	0.370962575901716	-0.067689721458367	1.90692461385744e-11
K19955	1.2931897007679e-11	0.70213971980506	0.613045816885268	0.0890939029197914	2.07553930201007e-11
K03501	1.38491554598658e-11	0.206336985771739	0.150625444177577	0.0557115415941624	2.21930565754371e-11
K00919	1.6065821353027e-11	0.247932539471593	0.190660867913907	0.0572716715576863	2.57053141648432e-11
K01778	1.66396993823242e-11	0.348510518446393	0.283230730902698	0.065279787543695	2.65823061339915e-11
K03444	2.28829129934828e-11	-1.24955963432453	-1.03619733856153	-0.213362295762991	3.64994840947052e-11
K01921	2.54020876153227e-11	0.47476664899327	0.526960281806091	-0.0521936328128211	4.0455176572551e-11
K01933	2.85200514641944e-11	0.350691845882992	0.284961721438754	0.0657301244442375	4.535083684291e-11
K02049	2.98695158286765e-11	-1.18302293971305	-1.02798448734044	-0.155038452372609	4.74236005156833e-11
K03621	3.18887956994779e-11	-0.99305933546806	-0.759854767626472	-0.233204567841588	5.0551823597329e-11
K04070	3.32659513796933e-11	-1.05947512254207	-1.23912266479889	0.179647542256821	5.26540825519072e-11
K03289	3.84125105664755e-11	-0.141527771945558	-0.229340631421618	0.0878128594760598	6.0707061109652e-11
K07451	4.78509577482773e-11	-0.0137981473229681	0.179289994446302	-0.19308814176927	7.55079333275569e-11
K00215	4.79422456372203e-11	0.350711992955667	0.293458860118578	0.0572531328370885	7.55364847291776e-11
K11753	5.10522099514344e-11	0.267233232410401	0.316758777343868	-0.0495255449334666	8.03138424845737e-11
K07085	5.18353689101283e-11	0.810391391436321	0.740975209107918	0.0694161823284035	8.14217666898818e-11
K07727	5.49826489540834e-11	-0.502497919614515	-0.610218972524073	0.107721052909558	8.62341849857356e-11
K01297	1.02686660749569e-10	0.136526394328596	0.0159316906695501	0.120594703659046	1.60808245665486e-10
K01465	1.24965478748851e-10	0.404154586402519	0.34541542035418	0.0587391660483384	1.95400566770931e-10
K00609	1.46674495243096e-10	0.110839596503559	0.171520194064036	-0.0606805975604769	2.28998606794062e-10
K03744	1.63656403905882e-10	0.231595677101156	0.293167386589859	-0.061571709488703	2.55125995212794e-10
K02315	1.67028431838164e-10	-0.341589884765867	-0.513404693082212	0.171814808316345	2.59989957250355e-10
K06147	2.03579079645587e-10	1.55123346052655	1.66522276152044	-0.11398930099389	3.16406039449165e-10
K07458	2.32457588361859e-10	0.15569142993164	0.0631230211564167	0.0925684087752231	3.60746212314945e-10
K03976	2.48817151982562e-10	-1.02037398926317	-0.854846960855388	-0.165527028407783	3.8555450577478e-10
K10947	2.76242923919479e-10	-1.05196458350107	-0.902476255410392	-0.149488328090674	4.27410341056825e-10
K09762	2.7980810224089e-10	-1.05218164503167	-1.2476979241682	0.195516279136525	4.32278385497903e-10
K17758	4.38833838268392e-10	-0.211127646110765	-0.263540263095585	0.0524126169848207	6.76945472485771e-10
K06934	4.54200599883336e-10	-0.949172244619115	-0.757937294468769	-0.191234950150346	6.99604506088959e-10
K04517	4.66702079133548e-10	-1.04430181887798	-1.22671454537915	0.182412726501166	7.17789188771716e-10
K03529	5.17344035348774e-10	-0.58946107499088	-0.382351699850044	-0.207109375140836	7.94492625714189e-10
K00175	5.93280362628563e-10	0.653234818792466	0.590912156846033	0.0623226619464332	9.09755325754349e-10
K02346	5.94348674860649e-10	0.315701411500662	0.253575087465322	0.0621263240353403	9.10041294445386e-10
K03640	6.21674912876207e-10	-0.0714493260902914	-0.163170543657885	0.0917212175675939	9.50471866797401e-10
K07491	7.20188216508584e-10	0.498467969511478	0.380401389093927	0.118066580417551	1.09945893407819e-09
K07088	1.14011078734784e-09	-0.202280595035974	-0.309193069332788	0.106912474296815	1.73795322384487e-09
K05516	1.21078952657098e-09	-0.521903526041195	-0.411931340653678	-0.109972185387517	1.84297166876291e-09
K10907	1.55503029637313e-09	-0.0509771652198906	-0.154481674396202	0.103504509176311	2.36346283631379e-09
K17103	2.01497421217023e-09	0.0896703907446543	0.0207208597783114	0.0689495309663429	3.05801968670541e-09
K16898	2.1455022589101e-09	-0.420519345150797	-0.308543311616788	-0.111976033534009	3.25133381966994e-09
K02536	2.55723898979225e-09	-0.0131237974419822	0.0656298131591702	-0.0787536106011524	3.86960504027214e-09
K06861	2.803113529716e-09	0.139553817753763	0.214124212461878	-0.0745703947081153	4.23545118984906e-09
K05808	2.97794776564049e-09	-0.0691029120593613	-0.180666359816046	0.111563447756685	4.49304399728215e-09
K01243	3.73160480864333e-09	0.230576582779401	0.172760247199941	0.0578163355794599	5.62192140513856e-09
K00754	6.10915512089634e-09	-0.64957446814875	-0.744681188711748	0.0951067205629981	9.19044910315601e-09
K17744	6.42749502079739e-09	-0.486822302433476	-0.611976471501413	0.125154169067936	9.65527636311922e-09
K08600	6.72775409479049e-09	-0.681429050427157	-0.874351068079394	0.192922017652238	1.00916311421857e-08
K00337	8.08473575633037e-09	-0.159908905525785	-0.24250976349832	0.0826008579725351	1.21095026132554e-08
K06904	1.13553194301083e-08	0.178011874139952	0.373637920282845	-0.195626046142893	1.69836081911185e-08
K21023	1.24431489014486e-08	-0.0236024233018499	-0.143350064913939	0.119747641612089	1.85836898209768e-08
K01181	1.45170314845638e-08	0.814369857629004	0.748218419236099	0.0661514383929053	2.16496770116617e-08
K03734	1.61087701648898e-08	0.26472018327141	0.212790747209612	0.051929436061798	2.39888179078879e-08
K00928	1.87414834200564e-08	0.475205724677935	0.420764775723748	0.0544409489541876	2.78691799560493e-08
K19171	2.08486767367976e-08	-0.812697995952301	-0.978899915163669	0.166201919211368	3.09580350969426e-08
K07741	2.284708098965e-08	-0.108205585432942	0.00903673422894737	-0.117242319661889	3.38767062949983e-08
K03118	2.49495301250591e-08	-0.0666091910629963	-0.144095961854301	0.0774867707913044	3.69410546471464e-08
K06024	2.65403578341715e-08	-0.983585659428943	-1.14015490131216	0.156569241883216	3.92401852218697e-08
K19265	2.89714180840578e-08	0.0922704190634604	0.0334226803696482	0.0588477386938122	4.27732524502827e-08
K07012	3.43318934447521e-08	-1.51088508047049	-1.26131971422629	-0.249565366244202	5.06150200499774e-08
K08602	3.56285166565893e-08	-1.18790206438577	-1.01814186989438	-0.169760194491393	5.24516821534952e-08
K07124	4.26521713495669e-08	-0.547696828319019	-0.649743591151705	0.102046762832685	6.27023373685941e-08
K03455	4.45364526726221e-08	0.68024985960283	0.593791885206518	0.0864579743963124	6.53792591154281e-08
K00865	5.00440481832436e-08	0.0289811203049566	-0.0410480713375882	0.0700291916425448	7.33600251777093e-08
K00783	5.60310233394637e-08	0.213237399203426	0.156446749924307	0.0567906492791189	8.20198809735128e-08
K05882	6.55500899779343e-08	-0.917487716427375	-0.72553017258097	-0.191957543846405	9.58182618374337e-08
K03561	8.07079095016588e-08	0.760457198662369	0.699654998602886	0.0608022000594839	1.17808433671445e-07
K00052	8.8533092093818e-08	-0.0599220080087934	-0.120181729984062	0.0602597219752691	1.29048235933362e-07
K18691	9.33710260396706e-08	-0.210167734144364	-0.287651385851088	0.0774836517067232	1.35908178946319e-07
K03550	1.03664699409172e-07	0.20922685172014	0.153961685554331	0.0552651661658084	1.50678830690514e-07
K00177	1.14518058029267e-07	-0.573926140189652	-0.517088563498605	-0.0568375766910468	1.66220303637418e-07
K02015	1.19234476386464e-07	0.620163694633109	0.568661956632178	0.0515017380009305	1.72823005099481e-07
K14441	1.31658788105843e-07	0.33219589057097	0.374951720472715	-0.042755829901745	1.90563631592188e-07
K15986	1.32475555159958e-07	-0.423687558958449	-0.290880578092381	-0.132806980866068	1.91477273004309e-07
K03091	1.54563543748115e-07	-0.251685081445339	-0.398504448996847	0.146819367551508	2.23090317689587e-07
K01736	1.65882356744928e-07	0.402368921118802	0.361727474675012	0.0406414464437904	2.39093005811125e-07
K03798	1.67673570313027e-07	0.88878181914531	0.943916468569978	-0.0551346494246678	2.41337691161846e-07
K06959	1.69223768415932e-07	0.526437391144056	0.580889341090716	-0.0544519499466604	2.43229706135435e-07
K07259	1.78546546554704e-07	0.157721181272555	0.0968967628775448	0.0608244183950107	2.56272650965862e-07
K07000	1.96893711256517e-07	0.608900075128096	0.528316832366126	0.0805832427619702	2.82214319467674e-07
K03631	2.52995286958529e-07	0.435844875249152	0.473374794634085	-0.0375299193849324	3.62123628489878e-07
K14155	2.71208236890644e-07	0.680289080873004	0.627600367587159	0.0526887132858456	3.87654986802139e-07
K01224	2.93764157880136e-07	0.615423457897899	0.568922619593645	0.0465008383042537	4.19314814567498e-07
K07263	3.38299540963741e-07	1.03212408010702	1.10037327032399	-0.0682491902169708	4.82217025241133e-07
K00003	3.64031192228945e-07	-0.971255787555256	-1.11687806829429	0.145622280739031	5.18179572938305e-07
K03340	4.8214672551256e-07	0.255660809678007	0.203567987654913	0.052092822023094	6.85365593290581e-07
K19355	5.37815879027179e-07	-0.354307356483895	-0.440300636674838	0.0859932801909423	7.63447024973932e-07
K03407	6.50956147223716e-07	-0.691645527160158	-0.588708784473635	-0.102936742686523	9.22783988921531e-07
K19055	6.86140108729307e-07	-1.28457352963558	-1.15161383409764	-0.132959695537939	9.71325915238196e-07
K04758	6.89153430196377e-07	-0.995051797689091	-1.13765724619457	0.142605448505475	9.74255260222823e-07
K06877	7.80030004349325e-07	-1.08332642589023	-0.981350820647042	-0.101975605243187	1.10121882966964e-06
K07030	7.98381077622108e-07	-0.658914196380723	-0.7830968934238	0.124182697043076	1.1255864373033e-06
K03655	8.15962378138752e-07	1.8892253334513	1.97243642232534	-0.0832110888740476	1.14880378477379e-06
K01991	9.99071446963036e-07	0.536252891968592	0.462202289413862	0.0740506025547307	1.40468900989898e-06
K03569	1.2144451598681e-06	0.623087472497732	0.579141762532315	0.0439457099654162	1.70518014283521e-06
K07154	1.24787971790558e-06	1.07024654445356	1.13612073056993	-0.0658741861163676	1.74974438706326e-06
K00244	1.69831858615095e-06	-0.726083449231881	-0.55684411051221	-0.16923933871967	2.37810689404041e-06
K03281	2.01638166810364e-06	0.23858108464661	0.284201801381133	-0.0456207167345231	2.81965566596606e-06
K16089	2.03912567313728e-06	0.600490565080032	0.516493535291536	0.0839970297884964	2.84760175193189e-06
K02051	2.04771804159742e-06	0.39126667390404	0.436223831533402	-0.0449571576293625	2.85573651206559e-06
K01704	2.07952190739756e-06	-0.862009450466081	-0.788364648879605	-0.0736448015864765	2.89617625969538e-06
K02050	2.17476275321379e-06	-1.12851148145757	-1.00054397915791	-0.12796750229966	3.02473741417336e-06
K06871	2.63931288492494e-06	0.0792780618140268	0.17615092209362	-0.0968728602795935	3.66590968673289e-06
K01776	2.7248371407146e-06	0.353405376947711	0.310869565056404	0.042535811891307	3.779612808088e-06
K00748	3.2115404049236e-06	0.116034970641491	0.180661495864058	-0.0646265252225667	4.4487378495049e-06
K07473	3.3284655961452e-06	-0.211368196395536	0.02002698379208	-0.231395180187616	4.60452613300515e-06
K01209	3.34681256565321e-06	1.42431969714178	1.38728596096846	0.0370337361733266	4.62370892604298e-06
K06969	3.86461424161992e-06	0.561252979437266	0.520013391053904	0.0412395883833628	5.33192767025636e-06
K03827	3.93382777756103e-06	-1.99349104692655	-1.83126228655837	-0.16222876036818	5.42017392048463e-06
K03453	3.9499680305531e-06	0.831513019152307	0.884640503276767	-0.0531274841244594	5.43515601004107e-06
K06897	6.32146710570313e-06	-0.500038081369863	-0.374772433553108	-0.125265647816756	8.68675639558672e-06
K02851	7.03382098039699e-06	-0.441941146050961	-0.499938630259419	0.0579974842084574	9.65279687735331e-06
K00278	7.32025134212003e-06	0.301296758902087	0.355840613529629	-0.0545438546275422	1.00325357039414e-05
K07058	8.35776719508558e-06	-0.176506101618705	-0.0943115839133461	-0.0821945177053585	1.1439278176828e-05
K09474	8.46892438139481e-06	-0.00963964405653718	-0.0873417956232501	0.0777021515667129	1.15760661743039e-05
K07487	8.99870072446726e-06	0.0573937147245023	-0.043722647262582	0.101116361987084	1.2283940671495e-05
K02527	1.18154266827204e-05	0.162263620313369	0.219023808877794	-0.0567601885644246	1.61076886876717e-05
K00059	1.18925391669466e-05	1.3244690221929	1.35729302498315	-0.0328240027902542	1.61914253565816e-05
K07001	1.32449493771947e-05	0.722758605575645	0.673008178625754	0.0497504269498904	1.80089430266995e-05
K15519	1.38402790809161e-05	-0.795397481570464	-0.88523290873016	0.0898354271596959	1.87936421204018e-05
K03151	1.52450326371489e-05	-0.911172963514212	-0.745115940535489	-0.166057022978722	2.06739470191034e-05
K02031	1.59871440864867e-05	-1.18500726600146	-1.05289568988647	-0.132111576114983	2.16518801801237e-05
K16786	1.70230668858592e-05	-1.00268751192112	-1.09006621607436	0.0873787041532437	2.30246461680297e-05
K08307	1.78018445742131e-05	0.238344016069707	0.288005309882893	-0.0496612938131855	2.40464706813977e-05
K07792	1.80305140429614e-05	-0.0232833195500397	0.0570224605289448	-0.0803057800789845	2.4323516983446e-05
K00796	1.85907929148842e-05	0.188065860280049	0.140050655350552	0.0480152049294971	2.50466035093478e-05
K01740	1.95864972298167e-05	1.28205206923465	1.2497258199067	0.0323262493279488	2.63536703274717e-05
K01938	2.22043457108141e-05	-0.0228642495114095	-0.0728322662297106	0.0499680167183011	2.98370895489064e-05
K02371	2.53433018415693e-05	-1.3659870017813	-1.23883315712836	-0.127153844652937	3.40107769837445e-05
K00790	2.7908788276719e-05	0.645560568931367	0.684328917295494	-0.0387683483641265	3.74050253267195e-05
K01649	2.82595426780465e-05	0.432150441457301	0.398377541572003	0.0337728998852985	3.78260026507704e-05
K07037	3.34244628891353e-05	0.242392391641164	0.301782638100481	-0.0593902464593167	4.46814063492067e-05
K00971	4.24383812334479e-05	0.84174711787985	0.806054754198682	0.0356923636811687	5.66577094863108e-05
K00525	4.92409130042837e-05	0.124392385774897	0.185057329502627	-0.06066494372773	6.56545506723783e-05
K17677	5.7275233759016e-05	-0.929545683194363	-0.805465767992465	-0.124079915201898	7.626844030878e-05
K00297	6.29772326422522e-05	0.291638999223679	0.245880336748957	0.0457586624747222	8.37532269159849e-05
K09809	6.40421839724853e-05	0.618697689897269	0.67140474191617	-0.0527070520189005	8.50598891372006e-05
K00606	6.68594461644564e-05	-0.137988510569844	-0.189615714956421	0.051627204386577	8.86875943980964e-05
K07054	8.27941105086994e-05	-0.258542180955636	-0.319693059056776	0.0611508781011399	0.000109683596976865
K03406	8.34810688804531e-05	0.453168346522354	0.560064943896385	-0.106896597374031	0.000110451875749523
K05801	8.4571468368041e-05	-0.126056963350887	-0.196181365045238	0.0701244016943505	0.000111751287267373
K01572	8.83387766736587e-05	0.204949486978674	0.251345805831987	-0.0463963188533136	0.000116580073564215
K09808	9.26983455415994e-05	0.731164083281273	0.784918517606162	-0.0537544343248888	0.000122177129755978
K18828	0.00011798945040429	-0.795548523057352	-0.882547332017671	0.0869988089603188	0.000155312643899525
K01438	0.000121170426647916	0.0182861257645735	0.065402218293968	-0.0471160925293944	0.000159296662803375
K00241	0.000131205406781252	0.0138028735230298	-0.0271527073996199	0.0409555809226498	0.000172269694399812
K07053	0.000132418268722153	-0.871138429840547	-0.762776288877491	-0.108362140963056	0.000173641236748744
K09124	0.000135030764986532	-1.43958600485678	-1.33646786248212	-0.103118142374656	0.000176842321657488
K19354	0.000141694878827881	-0.84452306732764	-0.785465938663903	-0.0590571286637371	0.000185334746451677
K19147	0.000159917458778099	-1.36612036670799	-1.27657162956873	-0.0895487371392638	0.00020890483222658
K00145	0.000168875214262582	-0.0402270318188743	0.00854354628890363	-0.048770578107778	0.000220327713171915
K03601	0.000196886860583888	0.429624786292345	0.460041826798015	-0.0304170405056701	0.000256549545609309
K07335	0.000214385885087921	-0.664473148121438	-0.757745792390749	0.093272644269311	0.000278999033304835
K03503	0.000220700438272241	0.264906434787146	0.196333239757029	0.0685731950301162	0.00028685497770397
K01270	0.000227442399238246	1.06432031231731	1.02928585008514	0.0350344622321652	0.000295245982407384
K06200	0.000251894836716418	0.347238301614873	0.315335656174077	0.0319026454407963	0.000326577225491637
K01738	0.000322829861152649	0.784904595259309	0.821931478971211	-0.0370268837119027	0.000418018088719616
K07007	0.000328502309530961	0.286582380229652	0.245128182158336	0.0414541980713157	0.000424830054431018
K12574	0.000332456079078982	-0.0242117214223061	0.0445555421304306	-0.0687672635527367	0.000429405098384868
K02065	0.000354817499382876	0.0308372657922997	0.0723621049990321	-0.0415248392067324	0.00045771457420391
K04075	0.000524118732963907	0.312721598870769	0.283790947417491	0.0289306514532779	0.000675269079174472
K02189	0.000583434250265169	-1.54839936187116	-1.64259567178285	0.0941963099116809	0.000750753299593085
K07315	0.00059142782240043	1.79186809120552	1.86817206968491	-0.0763039784793977	0.00076009154759308
K03613	0.000628349147907061	-0.0434237457235533	-0.0926261353118878	0.0492023895883345	0.000806537712238915
K03797	0.000646930581997606	1.46897444095101	1.50387514846768	-0.0349007075166654	0.000829356969716185
K03218	0.000655730269102744	-0.187680415428965	-0.238017842372069	0.0503374269431037	0.000839595084012447
K18197	0.000661200651681737	0.41382522979006	0.472759798631996	-0.058934568841936	0.00084555027575657
K07317	0.000719771344842892	-0.844521961234025	-0.785681457407398	-0.0588405038266275	0.000919311915690427
K02897	0.000771960492515842	-0.00407773474450805	-0.0472336222131232	0.0431558874686151	0.000984750591194499
K10012	0.000913546630991253	-1.36517319806413	-1.46899829669742	0.103825098633288	0.00116392607800367
K03321	0.000938887234442345	0.0238781116627563	0.0949451376650719	-0.0710670260023155	0.00119473690005487
K11928	0.000984557781070549	-0.873605354285727	-0.941575567862692	0.0679702135769649	0.00125130988924237
K18707	0.00105534274248002	0.38573771776527	0.417234044737474	-0.0314963269722042	0.00133962325982704
K00991	0.00108321547967604	0.600346763450177	0.570504016007368	0.0298427474428095	0.001373314957034
K02004	0.00113873978777383	1.71339479127205	1.73407334134141	-0.0206785500693556	0.0014419379889357
K06113	0.00116283518343335	1.09316406102879	1.14956934070566	-0.0564052796768748	0.00147064449669512
K06179	0.00121365024503883	-1.06169048137046	-0.949364363493362	-0.112326117877096	0.0015330318884701
K03733	0.00129436842241821	0.70669720888127	0.666238022649699	0.0404591862315704	0.00163299292412665
K02108	0.00148822746561918	0.217737357348158	0.18184252549307	0.0358948318550884	0.00187527563433333
K11357	0.00163249504375039	-2.11802529344784	-2.03293661578701	-0.0850886776608308	0.00205455473798829
K16363	0.00170687986864443	0.0140418222669942	-0.0207918704353396	0.0348336927023338	0.0021455542319623
K01912	0.00171183770605503	0.771841989242852	0.731464503727698	0.0403774855151539	0.00214863310301718
K01673	0.00171349325947979	-0.0162596808694334	-0.0597920921446886	0.0435324112752552	0.00214863310301718
K01923	0.00172179313667722	0.276752163585043	0.250465281678181	0.0262868819068615	0.00215642053040157
K03606	0.00193612680367534	0.156549632148901	0.121470531448723	0.0350791007001777	0.00242191861987025
K03215	0.00195287038385378	0.67334796320736	0.702582608131785	-0.029234644924425	0.0024369555455104
K21572	0.00195100344315761	2.82718957165232	2.81412705475904	0.0130625168932768	0.0024369555455104
K13002	0.00196222971342388	-0.360846149518342	-0.30698642647689	-0.0538597230414526	0.00244567761383266
K10716	0.00206203713978851	-0.0328544453565549	0.0162701257951043	-0.0491245711516593	0.00256697506424818
K16153	0.00206596729957627	-0.39558369568868	-0.335043067084876	-0.0605406286038034	0.0025687689797141
K01918	0.00241944539422547	-0.109096610635342	-0.150583911244447	0.0414873006091055	0.0030046542079912
K00341	0.0025834356281666	-0.0454174845671963	0.00281799283912779	-0.0482354774063241	0.00320445380801435
K03269	0.00264689123753946	0.0347257413243037	-0.00117356272950531	0.035899304053809	0.00327922179728778
K01534	0.00269918038633611	0.585801756494742	0.635305470657587	-0.0495037141628442	0.0033399929960418
K12340	0.00290176712166612	0.500887280191539	0.450029467478842	0.0508578127126971	0.00358637565216699
K05807	0.0029179115750029	-0.0794851333016171	-0.123639431324649	0.0441542980230324	0.00360201524569736
K01811	0.00293413796675876	1.45562040174261	1.50066908437565	-0.0450486826330441	0.0036177184966488
K00335	0.00299710486241091	-1.15768208005356	-1.09180898397775	-0.0658730960758167	0.00369094536755139
K00652	0.00306130219602052	0.103535541533808	0.134382527627248	-0.0308469860934401	0.00376551116363906
K06217	0.00314981346147428	0.318287138104995	0.34176609761708	-0.0234789595120843	0.00386977082409697
K01735	0.00315560319578897	0.318263021224901	0.292904274189184	0.0253587470357167	0.00387227407616435
K16787	0.00331563979025616	-1.09204615141717	-1.14824807567106	0.0562019242538871	0.00406382454102655
K09011	0.00337676452969346	-0.679138661434924	-0.626412917236761	-0.0527257441981627	0.00413383273385962
K02109	0.00361195178188738	-0.307904739444981	-0.35784800315093	0.0499432637059494	0.00441650976173907
K09702	0.00383072216629988	-0.172862994373318	-0.223833450962621	0.050970456589303	0.00467846778180056
K12264	0.00386194442617281	-1.12950207989034	-1.23954397656564	0.110041896675305	0.0047110244063952
K00979	0.004202136058898	-0.09714165511554	-0.0542714217768334	-0.0428702333387066	0.0051199579843952
K07481	0.00458554179721438	-0.554873904231035	-0.363621509233668	-0.191252394997368	0.00558051784755335
K06966	0.00484846845598775	0.238951084453557	0.209010163538465	0.029940920915092	0.00589354469561762
K06949	0.00522482137427967	0.349129111675252	0.326096122328015	0.0230329893472374	0.00634354783324309
K03978	0.00552539791474079	0.22754227032153	0.256600155592125	-0.0290578852705947	0.00670060005641891
K07258	0.0059384228515029	0.0274739285729978	-0.0308869995511088	0.0583609281241066	0.00719301922858098
K16212	0.00636811306191103	-0.196945673081719	-0.239400294542169	0.0424546214604498	0.00770444628357817
K04096	0.00734963756148358	0.504126475132528	0.488574065996722	0.0155524091358065	0.00888152923120733
K03402	0.00881006687513312	-0.0156943409760788	-0.0603692722052724	0.0446749312291936	0.0106339052808624
K00975	0.00941355224769424	-0.09606328323887	-0.163887720399022	0.0678244371601522	0.0113451645167086
K02824	0.00942132363451484	-0.131917223916527	-0.0883685078600726	-0.0435487160564545	0.0113451645167086
K19421	0.00957795783114093	-0.478927783080719	-0.510484695877073	0.0315569127963541	0.0115203408878059
K06373	0.0101446216696961	-0.438322281020586	-0.474977907148426	0.0366556261278399	0.0121877177684824
K02034	0.010311916900588	-1.22132415081402	-1.1426150364559	-0.0787091143581271	0.0123743002807056
K14652	0.0106019600103896	0.206463608991561	0.179731494328743	0.0267321146628187	0.012707575761582
K16213	0.0110685680000342	-0.131683069272383	-0.160403037835651	0.0287199685632686	0.0132514642413403
K02551	0.0111315400738309	0.0262636243488264	-0.00427992037479169	0.0305435447236181	0.013311412927223
K04516	0.0113040713105346	-0.0931563196176198	-0.0548791160788747	-0.0382772035387451	0.0135020851764719
K04085	0.0113774235650074	-0.984563947918953	-0.927500883622192	-0.0570630642967609	0.0135739897330493
K09810	0.012066526708747	0.053089872452225	0.0886588758194452	-0.0355690033672202	0.0143795098884837
K03438	0.0124098507005546	0.537786567218941	0.555994892691848	-0.0182083254729075	0.0147715869930477
K06287	0.0142034413550805	0.118814531190232	0.0881722989128377	0.0306422322773943	0.0168870408737824
K02283	0.0159349042851526	-1.14181263779854	-1.02595092883245	-0.115861708966091	0.0189238449048072
K03617	0.0162597531656785	-0.0532291657774271	-0.0848081399480167	0.0315789741705896	0.0192874313413566
K01696	0.0168747886538662	0.209734189546534	0.225999604006291	-0.0162654144597566	0.0199940090594603
K03590	0.01939613297716	0.217946302937067	0.239015792477672	-0.0210694895406054	0.0229550564592077
K03470	0.0197072470290074	0.387063051784769	0.367619485464534	0.0194435663202351	0.0232965394432252
K00133	0.0202660128451504	0.476735405924138	0.455283457048981	0.0214519488751573	0.0239296627645254
K07679	0.0214894050283548	-0.944741049321058	-0.983807426614693	0.0390663772936344	0.0253452182734425
K09157	0.0222075030231035	-0.717563225326242	-0.758911653889715	0.0413484285634728	0.026162263835437
K04083	0.0225072319261662	-1.01392131770135	-1.07504783639917	0.0611265186978198	0.0264851349461841
K06153	0.0232547472691394	0.354810486709114	0.333861720911425	0.0209487657976892	0.0273335981568927
K01929	0.0237415817552409	0.465193114693053	0.480547496984157	-0.0153543822911031	0.0278740755078596
K09922	0.0240947116276735	-0.140305167976185	-0.171730867613089	0.0314256996369045	0.0282565254542717
K01356	0.0250893959871563	-0.00182056379565049	-0.0334884473669355	0.031667883571285	0.0293896216330821
K07493	0.0252555022113048	-0.279410020182871	-0.12038739375566	-0.159022626427211	0.0295506556486016
K07301	0.0253296321927035	0.201684966296174	0.177256159432335	0.0244288068638386	0.0296038283384711
K07003	0.0256655519567505	0.278870414287181	0.259144516458113	0.019725897829068	0.0299624995694192
K00283	0.0267743032088107	-0.0784179859827194	-0.106794446968377	0.0283764609856578	0.0312215603519691
K03473	0.0275428906344183	-0.75803702204841	-0.774038468643391	0.0160014465949809	0.0320815611001351
K03324	0.0292001818224709	1.10071059453707	1.12109678846297	-0.0203861939259058	0.0339736050065275
K02032	0.0294317344685515	-1.28126766117596	-1.20487045276463	-0.0763972084113309	0.0342044481661544
K02843	0.030942574530195	-1.0674937623973	-1.12948307512488	0.0619893127275837	0.0359198390496752
K00053	0.0311859449880293	0.234248886636918	0.214350284296597	0.0198986023403203	0.0361210945315895
K12132	0.0311859449880293	1.00158146142198	1.03120795563987	-0.0296264942178879	0.0361210945315895
K06187	0.0326347395698844	0.281039680894651	0.263251271443284	0.0177884094513667	0.0377567838969963
K02523	0.0346477446379372	0.115745998529598	0.14001107895361	-0.0242650804240116	0.040040842627493
K03629	0.0349158449744809	0.478733772358897	0.459002693168275	0.0197310791906224	0.0403055391651726
K01142	0.0359809344596041	0.392974780991198	0.378411317862301	0.0145634631288967	0.041488630572415
K07444	0.0364856887351761	0.0941033386135398	0.122168685458246	-0.0280653468447066	0.0420236950610511
K02342	0.0377217705859466	1.10583011528559	1.06749199638259	0.0383381189030059	0.043350631675609
K02837	0.0377217705859466	0.372665145812838	0.353946751381377	0.0187183944314607	0.043350631675609
K00986	0.0379312097899578	0.506960903408715	0.589724568117145	-0.0827636647084304	0.0435428348200628
K02232	0.0395609396963491	-0.286035470928741	-0.324084214004519	0.0380487430757787	0.0453632108518136
K01770	0.0412779081837764	0.213568960516477	0.1897987338098	0.0237702267066771	0.047279468641129
K00812	0.0414473666992378	0.847420346188107	0.82153951826583	0.025880827922277	0.0474209339618773
K01449	0.0436453252566141	-1.00120399144357	-1.0448845327575	0.0436805413139301	0.0498803717218447
K07576	0.0471578894682565	-0.853128205072326	-0.882503275006593	0.0293750699342666	0.0538351127557973
K03527	0.0477605228873921	0.248969625315991	0.26192410933005	-0.0129544840140583	0.0544628283091588
K02005	0.0482730119490181	0.902556018166673	0.882465261320828	0.0200907568458454	0.054986477186961
K07004	0.0502029098892502	-0.664897776863933	-0.613148112256638	-0.0517496646072949	0.0571217232697974
K06885	0.0505697814452949	-0.137357692875352	-0.167832182603864	0.0304744897285123	0.0574757868409079
K03760	0.0518886556444989	-0.595490967909482	-0.604232363829161	0.00874139591967871	0.0589098928769228
K00013	0.0523690633800166	-0.0372942000027979	-0.0277322843686921	-0.00956191563410585	0.0593899707782167
K00147	0.0542215654998858	0.318170287280229	0.295490234349121	0.0226800529311083	0.0614233321579387
K00259	0.0605361319534665	-0.560227136489828	-0.50600696596171	-0.0542201705281182	0.0685014124736595
K21498	0.0611214296521241	-0.290882538328639	-0.328567370819297	0.0376848324906579	0.0690879686757854
K18704	0.0626651697797128	-1.29243914781118	-1.2405120834424	-0.0519270643687795	0.0707554214580564
K01258	0.0628253092491669	0.372139379375962	0.357267055151229	0.0148723242247327	0.0708587094482407
K01945	0.0667712856864364	0.418134520747689	0.404572967807337	0.0135615529403516	0.0752270380222733
K03525	0.0670245379209018	-0.43630259726011	-0.466699579459698	0.0303969821995884	0.0754300143231959
K02066	0.0703453547174148	0.0622946143561903	0.0866106175899884	-0.0243160032337981	0.0790810523620611
K03270	0.0815711021478218	-0.16938496221017	-0.191049498766631	0.0216645365564604	0.0916010635653451
K02356	0.0919448160902536	0.429764445960915	0.436970044504285	-0.00720559854337055	0.103138098049067
K09903	0.0945435221671871	0.238274995987575	0.249503010290994	-0.0112280143034188	0.105938018324144
K19157	0.0985805075056796	-0.0164456732658202	0.0226313538814587	-0.039077027147279	0.110341739420674
K00343	0.100561858257929	-0.135413556544862	-0.155827243875353	0.0204136873304917	0.112437527326309
K14623	0.104135667053334	-0.320608472579	-0.289809585032745	-0.0307988875462543	0.116307368397231
K10112	0.111330568697231	-0.433223758004714	-0.485633805495357	0.0524100474906427	0.12420880745464
K09760	0.113965465296329	0.0679019565319312	0.0478209636991952	0.0200809928327359	0.127011188105627
K03665	0.115661655213011	0.398328298160714	0.411601713304288	-0.0132734151435743	0.128762489945876
K00661	0.120801562960018	1.04692821857999	1.05456288449112	-0.00763466591113593	0.134339669153813
K01624	0.121960083566083	0.567120428180569	0.552752741874087	0.0143676863064824	0.13548203039849
K18682	0.126329297287428	0.504543544894635	0.490059726050752	0.0144838188438823	0.140184768602824
K19271	0.127883447304723	-0.212471924219447	-0.228141985088322	0.0156700608688755	0.141756946958618
K07091	0.133220323125169	0.234605278199705	0.255681947804646	-0.021076669604941	0.147514349211561
K06177	0.133587048713129	0.0877372299451882	0.118329168833287	-0.0305919388880988	0.147761880248606
K07405	0.13587820633168	0.0653327403647472	0.0509267581629268	0.0144059822018204	0.150135234405025
K08191	0.136399739878532	0.123060964659264	0.0992317546839545	0.023829209975309	0.150550301127963
K02072	0.149465368119311	-1.31780487003569	-1.36128610932627	0.0434812392905752	0.164795149464882
K06180	0.152856054974226	1.37915756515225	1.37136554570772	0.00779201944452157	0.168353733973748
K07079	0.15746759986064	0.770675505946276	0.773100154619905	-0.00242464867362924	0.173247935027911
K03545	0.162780749875447	0.498966203766936	0.489291440875542	0.00967476289139368	0.178902804974932
K03216	0.169017233365116	-1.01666237506088	-1.04783265180405	0.0311702767431703	0.185559345566809
K03615	0.173273385726499	0.292021445963367	0.276314166684196	0.0157072792791704	0.190029898054991
K07456	0.178431011101286	0.642674608824392	0.661372921513142	-0.0186983126887494	0.195478559932619
K02316	0.180913599674461	1.14665375198772	1.16069387979362	-0.0140401278059006	0.197988159983079
K07386	0.190523843390426	1.00284095300134	0.978381389681287	0.0244595633200528	0.208284540655635
K21140	0.198716265592214	-0.950108114823014	-0.993691124163793	0.0435830093407786	0.217010778932449
K02224	0.206653304958056	-0.624146176956584	-0.598954125212527	-0.0251920517440566	0.225439969045152
K03413	0.21377184062341	-0.331252073027286	-0.349939891711951	0.0186878186846645	0.232959387036282
K01768	0.214608485863491	0.258702386775247	0.267734386017441	-0.00903199924219411	0.233624427648864
K02035	0.216288852839237	-0.538445118827933	-0.588206681323631	0.0497615624956984	0.235205580748254
K00554	0.227005972727474	0.386729973899692	0.376141119858752	0.0105888540409395	0.246600172478688
K03431	0.228098154592827	-0.720021588341467	-0.738262041744674	0.0182404534032071	0.247526073122815
K04477	0.229633490305316	-0.748064262534033	-0.710726351900787	-0.0373379106332463	0.248930422263746
K07082	0.240359724969445	0.187589720354665	0.171001655183043	0.0165880651716217	0.260284612978454
K06919	0.249447597801786	0.0583988049565866	0.0554219509595983	0.00297685399698829	0.269842684414511
K09181	0.252255426880012	-0.161772855236548	-0.114873387410349	-0.0468994678261985	0.272594346115364
K01433	0.273519500488488	-0.340679599715255	-0.325147175450801	-0.0155324242644534	0.295263728560794
K06199	0.274265393920387	-1.02412218327795	-1.06099674989292	0.0368745666149684	0.295759547048944
K02517	0.274763427509662	0.108240803134962	0.128839207569429	-0.0205984044344676	0.295987324832955
K07150	0.277764594205944	-1.08871645781655	-1.06345469649368	-0.0252617613228736	0.298908301585541
K02548	0.283197330442863	-0.0222570089451744	-0.0165157934512142	-0.0057412154939602	0.304437130226077
K03654	0.283961071286521	1.41955450888184	1.40096040275093	0.0185941061309036	0.304940505273351
K03770	0.28973355749852	0.152767917952226	0.13924077452459	0.0135271434276362	0.310816040892384
K16092	0.30444163809625	-1.33930988158646	-1.31600046479231	-0.0233094167941519	0.326255213411558
K00640	0.314699692099817	0.759094311593467	0.739556793097302	0.0195375184961653	0.336898425567439
K00174	0.333191769126528	0.801508901794301	0.81228707635707	-0.0107781745627696	0.356325290920805
K00240	0.33917420942382	-0.000231460478296434	-0.00339238808388724	0.00316092760559081	0.362347602614268
K01703	0.345950024163874	0.0872951419462611	0.0940020421724767	-0.0067069002262156	0.369204162292779
K06926	0.347548223085962	0.324076568093155	0.351805636471486	-0.027729068378331	0.370526618000737
K03582	0.351197926900035	-0.65246638991649	-0.649778665893051	-0.00268772402343875	0.374031228648953
K07260	0.357680153512557	-0.91724320216447	-0.946841027866637	0.0295978257021672	0.380542183943256
K01585	0.374517491475806	0.553559487027335	0.567245834771516	-0.0136863477441816	0.398045366841434
K00946	0.37543311165094	0.085608278158604	0.0917463391280087	-0.00613806096940472	0.398607995086183
K21993	0.395767432464062	-1.0663308272382	-1.09322031961691	0.0268894923787073	0.41976566320957
K19789	0.410115593267246	-1.43583400699618	-1.4304642885793	-0.00536971841688305	0.434537261038807
K10026	0.411244372240516	-0.570025502107634	-0.565109848276317	-0.0049156538313172	0.435286350925347
K02338	0.417729832339125	0.518694707820352	0.525964556778201	-0.00726984895784932	0.441697937473337
K06374	0.451389609169371	-0.553100369602686	-0.555485551549865	0.00238518194717863	0.476800487884126
K03502	0.453607146967102	1.09166560660176	1.09313789673206	-0.00147229013029704	0.478652940357924
K02029	0.455659548804888	-0.331785227263742	-0.30057512446854	-0.0312101027952019	0.480327532550199
K00702	0.459607887567406	0.399185199364888	0.421573865458625	-0.0223886660937372	0.483190374275374
K05989	0.459263795085536	0.826400676194646	0.838496446628846	-0.0120957704341995	0.483190374275374
K14540	0.459779987924823	-1.06566591261118	-1.05889299570377	-0.00677291690740334	0.483190374275374
K11752	0.466693511402849	0.165144525767664	0.173961867501565	-0.00881734173390059	0.489956972296785
K01960	0.473839334610546	0.388749002258873	0.40032137930422	-0.0115723770453472	0.496953448493988
K01104	0.476117579353439	0.652263855152498	0.653543838641552	-0.00127998348905412	0.498835880094162
K03169	0.492589580802794	1.00482037922327	0.999195867346431	0.00562451187683832	0.515570433456879
K00342	0.497428369450197	-0.127962229753887	-0.130203887443958	0.00224165769007054	0.519768751900704
K05592	0.497608068680132	0.662368162510298	0.664014062134019	-0.00164589962372153	0.519768751900704
K05515	0.515568056345697	0.811585089849043	0.80619229864337	0.00539279120567315	0.53798405879551
K01657	0.521260275278221	0.155286123991372	0.156034709115428	-0.00074858512405554	0.543374347562752
K01144	0.534418106028434	0.275400642280054	0.268645539527735	0.00675510275231844	0.556528239577542
K03500	0.536097892517976	-0.532492283351393	-0.541363652772751	0.00887136942135724	0.557714743022734
K00057	0.540402721319038	0.361032040853854	0.368633914592648	-0.00760187373879406	0.561626997382927
K07137	0.584378307673273	0.57287559245356	0.578498650119402	-0.00562305766584259	0.606718725874062
K00179	0.594154072017749	0.311080360592524	0.306851816302346	0.00422854429017849	0.616248243540017
K01235	0.602225564018807	-0.0385909523803218	-0.0274237723060075	-0.0111671800743142	0.623992753079728
K12251	0.60776603538224	-0.104735157689714	-0.0956432750486095	-0.00909188264110439	0.629101854076701
K00937	0.622717301993787	-0.687642259210505	-0.68242629873023	-0.00521596048027551	0.643932119897383
K03771	0.644115325263368	0.727826163468363	0.738036229637938	-0.0102100661695755	0.665392408079876
K13292	0.649818199564633	0.361077615225293	0.353314184997222	0.0077634302280703	0.670612381950701
K03664	0.665400387379121	0.252548703171365	0.244297470696292	0.00825123247507245	0.68600719258267
K13038	0.674281616735634	0.197645296859453	0.204600031136473	-0.00695473427701951	0.694469689092988
K02003	0.68633300989842	1.48505394836843	1.48070265290057	0.00435129546785995	0.706177134810738
K20444	0.691552497938002	0.244175531031676	0.259345907199548	-0.0151703761678725	0.710838822581692
K16211	0.695738681021499	0.0104316358789182	0.0358582939642722	-0.025426658085354	0.714430167974315
K06001	0.706033868182655	0.233891050889851	0.241255692053963	-0.00736464116411198	0.72428126437823
K00097	0.721895961211598	-0.0248272059555291	-0.0284932069177243	0.00366600096219521	0.739083960288064
K00931	0.721683660113016	-0.0435697328302106	-0.0401010636556487	-0.00346866917456191	0.739083960288064
K03811	0.726146462126591	-0.178622677643842	-0.16730446375376	-0.0113182138900819	0.742698859182003
K03308	0.730618579664897	1.0097560746547	1.00820609568215	0.0015499789725506	0.74653304377641
K00845	0.746664350886084	1.11976583803876	1.10892535448406	0.0108404835547082	0.76217369942081
K08218	0.755914222408882	0.130618459390395	0.14314260125902	-0.0125241418686249	0.770853238662022
K02428	0.764117797009921	0.894181700688604	0.888621809271593	0.00555989141701141	0.778449720152259
K03547	0.766930424647938	-0.538237846662352	-0.524136450547152	-0.0141013961151994	0.780435948915475
K07485	0.767579930377139	-0.496889676189819	-0.486305393134599	-0.0105842830552205	0.780435948915475
K01089	0.771046708001859	-0.176185693939728	-0.169440462940992	-0.0067452309987362	0.783189175844408
K06915	0.795219968665021	0.17777101354776	0.177154960099701	0.000616053448058956	0.806948876757425
K00595	0.819591446517958	-0.625742256245564	-0.631941084983574	0.00619882873800937	0.830862841656712
K08138	0.842807480101334	-0.235630063419641	-0.229570886258843	-0.00605917716079774	0.853559685441194
K07716	0.849911082428465	-0.613379466920125	-0.619212420563262	0.00583295364313663	0.859910036339388
K03332	0.855469292608442	0.262935628249447	0.268195059696581	-0.00525943144713403	0.864685905947024
K05802	0.856804341590964	-0.178527363830169	-0.186192588350179	0.00766522452000981	0.86518794571612
K02429	0.882020137658221	0.793290590716511	0.816702751388437	-0.0234121606719261	0.889779845614158
K00786	0.889855897272595	-0.739994564922588	-0.738625129137571	-0.00136943578501758	0.896807896470037
K02123	0.892544961940059	-0.931475322754826	-0.925655301482596	-0.00582002127223002	0.89864039094843
K03778	0.910951724248257	-0.556947379784429	-0.546802613321941	-0.0101447664624883	0.915386737511394
K02071	0.910951724248257	-1.155714845387	-1.13538054748635	-0.0203342979006469	0.915386737511394
K08289	0.954672301641705	-0.0776896514267034	-0.0811070290463147	0.00341737761961129	0.95838697985821
K21071	0.961674688613528	-0.545203146888415	-0.498767877384079	-0.0464352695043362	0.964478404906862
K07107	0.972748796885916	0.674374166348478	0.669957165500767	0.00441700084771102	0.974637629501229
K03614	0.974105214277429	0.160175330989084	0.150162428717603	0.0100129022714809	0.975050030198164
K00765	1	-0.136927467479571	-0.14347058374804	0.0065431162684691	1
