# Supplementary material for: Reliable enteric methane prediction from the cattle (Bos taurus) rumen microbiome
Source: Commun Biol. 2026 Apr 13;9:810. doi: 10.1038/s42003-026-10048-8 (PMC13265817; doi:10.1038/s42003-026-10048-8)
Supplement: Supplementary file 10 — Supplementary Code 1 [file 42003_2026_10048_MOESM10_ESM.zip › not_found_in_Bos_taurus]

K00018
K00024
K00625
K00925
K01007
K01624
K04041
K15633
K15635
K21071
K00937
K03151
K01791
K00244
K00425
K00426
K01051
K01179
K02775
K07260
K09474
K01768
K00640
K00703
K00975
K01218
K01657
K01658
K01728
K01912
K02563
K03606
K07173
K11752
K00003
K00010
K00013
K00014
K00040
K00041
K00052
K00053
K00057
K00059
K00067
K00075
K00077
K00097
K00099
K00133
K00145
K00147
K00174
K00175
K00176
K00177
K00215
K00239
K00240
K00241
K00259
K00262
K00265
K00266
K00278
K00283
K00290
K00297
K00330
K00331
K00335
K00336
K00337
K00338
K00339
K00340
K00341
K00342
K00343
K00384
K00525
K00595
K00606
K00609
K00610
K00634
K00647
K00648
K00651
K00652
K00655
K00677
K00702
K00705
K00712
K00748
K00756
K00761
K00762
K00765
K00766
K00768
K00788
K00790
K00793
K00794
K00796
K00800
K00806
K00812
K00817
K00821
K00845
K00847
K00853
K00859
K00865
K00874
K00891
K00895
K00912
K00919
K00928
K00930
K00931
K00941
K00945
K00946
K00950
K00951
K00954
K00969
K00971
K00973
K00978
K00979
K00991
K01000
K01006
K01012
K01089
K01091
K01119
K01126
K01129
K01130
K01187
K01190
K01193
K01198
K01200
K01207
K01208
K01209
K01214
K01243
K01255
K01270
K01424
K01433
K01438
K01465
K01491
K01515
K01571
K01579
K01585
K01586
K01588
K01591
K01607
K01609
K01610
K01625
K01627
K01629
K01633
K01649
K01652
K01653
K01654
K01661
K01662
K01673
K01676
K01685
K01686
K01687
K01695
K01696
K01703
K01704
K01713
K01714
K01715
K01733
K01735
K01736
K01738
K01740
K01744
K01754
K01770
K01775
K01776
K01778
K01790
K01804
K01805
K01808
K01812
K01814
K01815
K01818
K01838
K01840
K01841
K01854
K01911
K01914
K01918
K01921
K01923
K01924
K01925
K01928
K01929
K01933
K01938
K01945
K01955
K01956
K01960
K02078
K02108
K02109
K02110
K02111
K02112
K02113
K02114
K02115
K02117
K02123
K02188
K02189
K02190
K02224
K02226
K02227
K02231
K02232
K02233
K02361
K02371
K02473
K02474
K02500
K02501
K02517
K02523
K02527
K02536
K02548
K02551
K02614
K02823
K02843
K02851
K03077
K03147
K03183
K03269
K03270
K03271
K03273
K03332
K03340
K03385
K03430
K03431
K03473
K03517
K03524
K03525
K03526
K03527
K03587
K03621
K03737
K03743
K03760
K03778
K03784
K03786
K03787
K03800
K03814
K03816
K04486
K04516
K04517
K04518
K04720
K05349
K05366
K05515
K05936
K05946
K05989
K06001
K06041
K06042
K06131
K06153
K06167
K06215
K06287
K06881
K06897
K06920
K06949
K06966
K07007
K07029
K07043
K07248
K07258
K07259
K07271
K07405
K07407
K07816
K08289
K08679
K08681
K08968
K09011
K09457
K09459
K09809
K09903
K10012
K10026
K10206
K10536
K11175
K11358
K11717
K11751
K11753
K11754
K11755
K12251
K12308
K12410
K12524
K13010
K13017
K13038
K13378
K13663
K13683
K13789
K14155
K14652
K15519
K15855
K15876
K15921
K15923
K15986
K16066
K16153
K16165
K16363
K17103
K17716
K17723
K17744
K17828
K18704
K18930
K19068
K19270
K19286
K19294
K19302
K19353
K19354
K19355
K19854
K21063
K21574
K21636
K22391
K03070
K03075
K03076
K03110
K03210
K12257
K03118
K02314
K00566
K00970
K01142
K01159
K01246
K01972
K02316
K02335
K02337
K02338
K02340
K02341
K02342
K02343
K02897
K02909
K02931
K02933
K02945
K02968
K02982
K02986
K03040
K03043
K03046
K03100
K03101
K03470
K03550
K03551
K03553
K03555
K03572
K03581
K03582
K03584
K03601
K03628
K03629
K03654
K03655
K03657
K03701
K03702
K03703
K03723
K03763
K04066
K04085
K05592
K06187
K06223
K07456
K07462
K11927
K12573
K12574
K13993
K18682
K21029
K21140
K01991
K02313
K03092
K03406
K03407
K03413
K07678
K07716
K10439
K10914
K11357
K13924
K20974
K12340
K02040
K02065
K02066
K02067
K02071
K02072
K02283
K03205
K04751
K04771
K06861
K07091
K07335
K07636
K07652
K07657
K07658
K07679
K07704
K07713
K07718
K07720
K07792
K08641
K09808
K09810
K09811
K09812
K10112
K10117
K10118
K10119
K11085
K16786
K16787
K17318
K18346
K01364
K02031
K02032
K02034
K02035
K02395
K02557
K03086
K03531
K03588
K03589
K03590
K11749
K13075
K18139
K21023
K13412
K00046
K00179
K00180
K00210
K00243
K00346
K00347
K00349
K00350
K00351
K00554
K00571
K00590
K00661
K00666
K00684
K00754
K00773
K00782
K00783
K00786
K00986
K00996
K01090
K01104
K01144
K01153
K01154
K01155
K01156
K01181
K01185
K01224
K01235
K01258
K01284
K01286
K01297
K01356
K01447
K01448
K01449
K01533
K01534
K01572
K01802
K01811
K01990
K01992
K01993
K02003
K02004
K02005
K02013
K02014
K02015
K02016
K02025
K02026
K02027
K02028
K02029
K02030
K02049
K02050
K02051
K02056
K02057
K02237
K02238
K02315
K02334
K02346
K02348
K02356
K02426
K02428
K02429
K02469
K02470
K02477
K02478
K02481
K02482
K02483
K02484
K02518
K02528
K02529
K02600
K02601
K02621
K02622
K02654
K02669
K02687
K02824
K02834
K02836
K02837
K02860
K03088
K03091
K03152
K03168
K03169
K03215
K03216
K03218
K03281
K03282
K03284
K03286
K03289
K03292
K03296
K03303
K03305
K03307
K03308
K03310
K03312
K03315
K03320
K03321
K03324
K03328
K03402
K03427
K03437
K03438
K03442
K03444
K03453
K03455
K03466
K03496
K03497
K03498
K03499
K03500
K03501
K03502
K03503
K03529
K03530
K03534
K03536
K03545
K03546
K03547
K03559
K03561
K03564
K03565
K03568
K03569
K03570
K03585
K03596
K03612
K03613
K03614
K03615
K03616
K03617
K03624
K03625
K03630
K03631
K03640
K03642
K03664
K03665
K03686
K03696
K03699
K03711
K03718
K03719
K03733
K03734
K03744
K03748
K03770
K03771
K03773
K03775
K03789
K03790
K03791
K03797
K03798
K03799
K03803
K03811
K03827
K03832
K03839
K03924
K03925
K03929
K03976
K03977
K03978
K04068
K04069
K04070
K04075
K04083
K04084
K04096
K04477
K04485
K04749
K04757
K04758
K04759
K04762
K04763
K04773
K05499
K05516
K05521
K05540
K05591
K05794
K05801
K05802
K05807
K05808
K05837
K05882
K06020
K06023
K06024
K06076
K06113
K06142
K06147
K06148
K06168
K06177
K06178
K06179
K06180
K06188
K06189
K06199
K06200
K06207
K06217
K06221
K06346
K06373
K06374
K06381
K06400
K06409
K06413
K06871
K06872
K06877
K06885
K06889
K06890
K06901
K06904
K06909
K06915
K06919
K06921
K06926
K06934
K06941
K06942
K06950
K06958
K06959
K06969
K06987
K07000
K07001
K07003
K07004
K07005
K07010
K07011
K07012
K07025
K07027
K07030
K07037
K07042
K07045
K07052
K07053
K07054
K07056
K07058
K07075
K07079
K07082
K07085
K07088
K07089
K07090
K07095
K07098
K07107
K07114
K07124
K07126
K07133
K07137
K07138
K07139
K07148
K07150
K07154
K07164
K07214
K07238
K07240
K07263
K07273
K07282
K07301
K07315
K07316
K07317
K07322
K07334
K07341
K07386
K07391
K07443
K07444
K07447
K07448
K07451
K07452
K07454
K07455
K07458
K07460
K07461
K07473
K07481
K07482
K07484
K07485
K07486
K07487
K07491
K07493
K07495
K07496
K07497
K07506
K07507
K07568
K07576
K07726
K07727
K07729
K07741
K07814
K07862
K07979
K08138
K08191
K08218
K08282
K08301
K08303
K08307
K08600
K08602
K08659
K08676
K08978
K08998
K09013
K09014
K09015
K09117
K09124
K09125
K09157
K09181
K09384
K09607
K09702
K09710
K09748
K09760
K09761
K09762
K09765
K09861
K09888
K09922
K09935
K09955
K10716
K10826
K10834
K10907
K10947
K11068
K11392
K11527
K11928
K11991
K12132
K12264
K12267
K12942
K12994
K13002
K13013
K13043
K13292
K14058
K14136
K14441
K14540
K14623
K14742
K15460
K15531
K15532
K15640
K15738
K15915
K15924
K15987
K16089
K16092
K16211
K16212
K16213
K16264
K16698
K16898
K17677
K17734
K17758
K18197
K18218
K18234
K18331
K18332
K18581
K18672
K18691
K18707
K18828
K18831
K18929
K19055
K19147
K19157
K19171
K19172
K19225
K19265
K19271
K19304
K19421
K19423
K19424
K19425
K19427
K19428
K19430
K19789
K19824
K19955
K20074
K20444
K20534
K21397
K21470
K21471
K21498
K21556
K21557
K21571
K21572
K21573
K21575
K21936
K21993
K22132
K22213
K22278
K22405
