# Supplementary material for: Reliable enteric methane prediction from the cattle (Bos taurus) rumen microbiome
Source: Commun Biol. 2026 Apr 13;9:810. doi: 10.1038/s42003-026-10048-8 (PMC13265817; doi:10.1038/s42003-026-10048-8)
Supplement: Supplementary file 10 — Supplementary Code 1 [file 42003_2026_10048_MOESM10_ESM.zip › Supplementary Code 1 - functions.R]

# Plot options
options(bitmapType = "cairo")

######################
# Load packages
#####################
# Asreml-R
if (!require(asreml, quietly = TRUE)) {
  warning("The package 'asreml' is not installed. Some functions may not work properly.")
}

# Install BiocManager if not already installed
if (!require("BiocManager", quietly = TRUE)) {
  install.packages("BiocManager")
}

# Define packages and their sources
cran_packages <- c("AGHmatrix", "nadiv", "ggplot2", "scales", 
                   "data.table", "easyCODA", "dplyr", "compositions",
                   "ape", "rlang", "tidyverse", "readxl", "randomForest", 
                   "tidyr", "stringr", "patchwork", "RColorBrewer", "forcats", 
                   "rstudioapi", "Matrix")
bioc_packages <- c("phyloseq","clusterProfiler")

# Install missing CRAN packages
for (pkg in cran_packages) {
  if (!require(pkg, character.only = TRUE, quietly = TRUE)) {
    install.packages(pkg)
  }
}

# Install missing Bioconductor packages
for (pkg in bioc_packages) {
  if (!require(pkg, character.only = TRUE, quietly = TRUE)) {
    BiocManager::install(pkg)
  }
}

# pime
if (!requireNamespace("pime", quietly = TRUE)) {
  if (!requireNamespace("devtools", quietly = TRUE)) {
    install.packages("devtools")
  }
  devtools::install_github("microEcology/pime", dependencies = TRUE, upgrade = "never")
}
library(pime)

# Load all packages
all_packages <- c(cran_packages, bioc_packages, "pime") 
invisible(lapply(all_packages, library, character.only = TRUE))

#####################


#####################
# Functions
#####################
`%!in%` <- Negate(`%in%`)

pasteStatsAndSE_pin <- function(stats) {
  # This function paste the statistics and its standard error obtained with the
  #   function nadiv::pin
  
  paste0(stats[1], " ± ", stats[2])
}


cooList <- function(A = NULL, rownames = NULL) {
  # This function format the product of the function solve as a coordinate list
  
  ginv <- data.frame(
    Row = A@i + 1,
    Column = rep(1:length(A@p[-1]), diff(A@p)),
    Ainverse = A@x
  )
  ginv <- ginv[order(ginv$Row), ]
  ginv <- ginv[which(ginv$Row <= ginv$Column), ]
  ginv <- ginv[, c(2, 1, 3)]
  colnames(ginv) <- c("Row", "Column", "Ainverse")
  ginv <- ginv[order(ginv$Row), ]
  if (is.null(rownames)) {
    if (is.null(rownames(A))) {
      stop("A must have rownames, or rownames must be provided in the call to sm2asreml_v03")
    } else {
      attr(ginv, "rowNames") <- rownames(A)
    }
  } else {
    attr(ginv, "rowNames") <- rownames
  }
  return(ginv)
}


genos2ginv <- function(genotypes, method, maf) {
  # This function return the inverse of the genomic relationship matrix (G) from a gneotype file
  
  # Input:
  ## * genotypes: no column names, 1st column sample ID, all other columns SNP with genotypes in format 0125 (one column per marker)
  ## * method: "Yang" or "VanRaden"
  ## * maf: minimum allele frequency accepted to each marker.
  
  # SNPmatrix matrix
  SNPmatrix <- as.matrix(genotypes[, -1])
  SNPmatrix <- apply(SNPmatrix, 2, as.numeric)
  
  # GRM matrix
  GRM <- AGHmatrix::Gmatrix(SNPmatrix, method = method, missingValue = 5, maf = maf)
  
  # Inverse GRM matrix.
  Ginv <- solve(GRM)
  
  # Preparing GRM inverse matrix.
  n <- as.factor(rep(1:nrow(SNPmatrix)))
  attr(Ginv, "rowNames") <- n
  attr(Ginv, "colnames") <- n
  attr(Ginv, "INVERSE") <- TRUE
  invG <- as(Ginv, "sparseMatrix")
  colnames(invG) <- as.character(n)
  rownames(invG) <- as.character(n)
  ginv <- cooList(invG)
  return(list(GRM = GRM, ginv = ginv))
}


is_in_most_samples <- function(x, p) {
  # This function returns the metagenomic features in a given percentage of the samples.
  proportion <- p / 100
  return(sum(x > 0) >= proportion * length(x))
}


mrmInvFunc <- function(mrm) {
  local({
    # Obtain the G-inverse matrix from microbial relationship matrix (MRM).
    
    # MRM matrix
    mrm <- as.matrix(mrm)
    mrm <- apply(mrm, 2, as.numeric)
    
    
    # Inverse MRM matrix.
    mrm_inv <- solve(mrm)
    
    # Preparing MRM inverse matrix.
    n_mrm <- as.factor(rep(1:nrow(mrm)))
    attr(mrm_inv, "rowNames") <- n_mrm
    attr(mrm_inv, "colnames") <- n_mrm
    attr(mrm_inv, "INVERSE") <- TRUE
    inv_mrm <- as(mrm_inv, "sparseMatrix")
    colnames(inv_mrm) <- as.character(n_mrm)
    rownames(inv_mrm) <- as.character(n_mrm)
    
    # Give coordinate list format
    inv_mrm <- cooList(inv_mrm)
    return(inv_mrm)
  })
}

addMEID2phen <- function(metagenomes, phenotype_and_metadata) {
  # This function assign the metagenomic ID (MEID) to the metadata
  
  # remove previous MEID from the data_model
  col_no_MEID <- which(colnames(phenotype_and_metadata) != "MEID")
  phenotype_and_metadata <- phenotype_and_metadata %>% dplyr::select(all_of(col_no_MEID))
  
  metagenomes$MEID <- as.factor(rep(1:nrow(metagenomes)))
  sample_ID_MEID <- metagenomes %>% dplyr::select(c(1, ncol(metagenomes)))
  phenotype_and_metadata <- merge(x = as.data.frame(phenotype_and_metadata), y = as.data.frame(sample_ID_MEID), by = 1)
  return(phenotype_and_metadata)
}


adamardGrmMrm <- function(GRM, MRM, metadata, genotype) {
  # This function estimate the interaction between GRM and MRM as their Hadamard product
  # and also save the ID of the interaction in the metadata object used in ASReml-R
  
  tmp_G <- GRM
  data_model_cp <- metadata
  
  # Prepare relationship matrix to combine them
  tmp_data_model_geid_meid <- metadata[, c("Animal_ID", "sample_ID", "GEID", "MEID")]
  tmp_data_model_geid_meid <- tmp_data_model_geid_meid[match(rownames(MRM), tmp_data_model_geid_meid$Animal_ID), ]
  tmp_data_model_geid_meid <- unique(tmp_data_model_geid_meid[!is.na(tmp_data_model_geid_meid$Animal_ID), ])
  
  # GRM
  tmp_G_Animal_ID <- merge(genotype[, "sample_ID"], tmp_data_model_geid_meid, all.x = T, sort = F)
  rownames(tmp_G) <- tmp_G_Animal_ID$Animal_ID
  colnames(tmp_G) <- tmp_G_Animal_ID$Animal_ID
  tmp_G <- tmp_G[, match(tmp_data_model_geid_meid$Animal_ID, rownames(tmp_G))]
  tmp_G <- tmp_G[match(tmp_data_model_geid_meid$Animal_ID, rownames(tmp_G)), ]
  
  # MRM
  tmp_M <- MRM[, match(tmp_data_model_geid_meid$Animal_ID, rownames(MRM))]
  tmp_M <- tmp_M[match(tmp_data_model_geid_meid$Animal_ID, rownames(tmp_M)), ]
  
  # Add Matrices ID to metadata
  HadamardID <- data.frame(
    row = row.names(tmp_data_model_geid_meid),
    Hadamard = c(1:nrow(tmp_data_model_geid_meid))
  )
  HadamardID_data_model_geid_meid <-
    merge(metadata, HadamardID, all.x = T, by.x = 0, by.y = "row", sort = F)
  data_model_cp$hadGrmMrm <- as.factor(HadamardID_data_model_geid_meid$Hadamard)
  
  # Hadamard product
  hadGrmMrm <- tmp_M * tmp_G
  rownames(hadGrmMrm) <- HadamardID$Hadamard
  colnames(hadGrmMrm) <- HadamardID$Hadamard
  
  return(list(hadGrmMrm = hadGrmMrm, data_model_with_ID_hadGrmMrm = data_model_cp))
}


asreml.args <- function(population, y, model) {
  # This function returns the arguments to be used in the function asreml::asreml()
  #   depending on the population, y(response variable) and model (GBLUP, MBLUP, HBLUP or HiBLUP) used.
  
  fixedEffects <- list(
    Australia = as.formula(paste0(y," ~ 1 + as.factor(Cohort) + dmi + DIM + mECM + LWTdelta")),
    Spain = as.formula(paste0(y," ~ 1 +lactation_number + stage_of_lactation"))
  )
  
  ginverseLists <- list(
    HiBLUP = list(GEID = inverseGRM, MEID = inverseMRM, hadGrmMrm = inverseHadGrmMrm),
    HBLUP = list(GEID = inverseGRM, MEID = inverseMRM),
    MBLUP = list(MEID = inverseMRM),
    GBLUP = list(GEID = inverseGRM)
  )
  
  randomEffects <- list(
    Australia = list(
      HiBLUP = as.formula("~ giv(GEID) + giv(MEID) + giv(hadGrmMrm)"),
      HBLUP = as.formula("~ giv(GEID) + giv(MEID)"),
      MBLUP = as.formula("~ giv(MEID)"),
      GBLUP = as.formula("~ giv(GEID)")
    ),
    Spain = list(
      HiBLUP = as.formula("~ farm:robot + giv(GEID) + giv(MEID) + giv(hadGrmMrm)"),
      HBLUP = as.formula("~ farm:robot + giv(GEID) + giv(MEID)"),
      MBLUP = as.formula("~ farm:robot + giv(MEID)"),
      GBLUP = as.formula("~ farm:robot + giv(GEID)")
    )
  )
  
  if (population == "Australia") {
    fixed <- fixedEffects$Australia
    if (model == "HiBLUP") {
      ginverse <- ginverseLists$HiBLUP
      random <- randomEffects$Australia$HiBLUP
    } else if (model == "HBLUP") {
      ginverse <- ginverseLists$HBLUP
      random <- randomEffects$Australia$HBLUP
    } else if (model == "MBLUP") {
      ginverse <- ginverseLists$MBLUP
      random <- randomEffects$Australia$MBLUP
    } else if (model == "GBLUP") {
      ginverse <- ginverseLists$GBLUP
      random <- randomEffects$Australia$GBLUP
    }
  }
  
  if (population == "Spain") {
    fixed <- fixedEffects$Spain
    if (model == "HiBLUP") {
      ginverse <- ginverseLists$HiBLUP
      random <- randomEffects$Spain$HiBLUP
    } else if (model == "HBLUP") {
      ginverse <- ginverseLists$HBLUP
      random <- randomEffects$Spain$HBLUP
    } else if (model == "MBLUP") {
      ginverse <- ginverseLists$MBLUP
      random <- randomEffects$Spain$MBLUP
    } else if (model == "GBLUP") {
      ginverse <- ginverseLists$GBLUP
      random <- randomEffects$Spain$GBLUP
    }
  }
  
  return(list(
    data = metadata,
    fixed = fixed,
    ginverse = ginverse,
    random = random,
    na.method.X = "omit",
    na.method.Y = "omit"
  ))
}


xvalRandomAsreml.v02 <- function(population, model, num_folds = 5) {
  
  # This function run an n-fold cross-validation with Asreml-R
  
  # ----------- INPUT --------------
  # population : "Australia" or "Spain"
  # model : "HiBLUP", "HBLUP", "MBLUP" or "GBLUP"
  # num_folds : Number of folds. Default = 5
  #-------------------------------
  
  result.list <- list()
  pred.list <- list()
  
  # Common ASReml inputs
  if (population == "Australia") {
    ch4 <- "MeP.x"}
  if (population == "Spain") {
    ch4 <- "MeC"}
  comAsremlInputs <- asreml.args(population = population, y = ch4, model = model)
  givColNames <- names(comAsremlInputs$ginverse)
  
  # Keep only the animals in the same population
  population_lower_case <- tolower(population)
  comAsremlInputs$data <- comAsremlInputs$data[comAsremlInputs$data$population == population_lower_case, ]
  
  # Methane emissions trait
  if (population == "Australia") {
    trait <- "MeP.x"
    adjusted.MeP.australia <-
      asreml(
        fixed = MeP.x ~ 1 + as.factor(Cohort) + dmi + DIM + mECM + LWTdelta,
        data = comAsremlInputs$data,
        na.method.X = "omit",
        na.method.Y = "omit"
      )
    
    comAsremlInputs$data$ch4.adjusted <- adjusted.MeP.australia$residuals
    
    # remove animals without all variables from Australia and Spain
  } else if (population == "Spain") {
    trait <- "MeC"
    adjusted.MeC.spain <-
      asreml(
        fixed = MeC ~ 1 + lactation_number + stage_of_lactation,
        data = comAsremlInputs$data,
        na.method.X = "omit",
        na.method.Y = "omit"
      )
    
    comAsremlInputs$data$ch4.adjusted <- adjusted.MeC.spain$residuals
  }
  
  
  # Create a dataframe for validation
  data <- comAsremlInputs$data
  new.ph <- as.data.frame(data[, which(colnames(data) %in% trait)])
  colnames(new.ph) <- trait
  
  new.ph$fold <- sample(1:num_folds, size = nrow(new.ph), replace = T)
  new.y <- as.matrix(new.ph[, 1, drop = F]) %*% t(rep(1, num_folds)) # !
  colnames(new.y) <- paste0("Y", 1:num_folds)
  new.ph <- cbind(new.ph, new.y)
  
  new.ph2 <- t(apply(new.ph, 1, missingInFold))
  new.ph.df <- data.frame(new.ph2)
  
  new.ph.df <- cbind(new.ph.df, data[, -which(colnames(data) %in% trait)])
  
  new.ph.df <- new.ph.df[!is.na(new.ph.df[, which(colnames(new.ph.df) == trait)]), ]
  
  
  # Run asreml removing the fold
  for (t in names(new.ph.df)[3:(num_folds + 2)]) {
    new.ph.df$traitFold <- new.ph.df[, t]
    
    # Fixed effects
    if (population == "Australia") {
      fixed <- as.formula("traitFold ~ 1 + as.factor(Cohort) + dmi + DIM + mECM + LWTdelta")
    }
    if (population == "Spain") {
      fixed <- as.formula("traitFold ~ 1 + lactation_number + stage_of_lactation")
    }
    
    asr <- do.call(asreml, list(
      fixed = fixed,
      random = comAsremlInputs$random,
      ginverse = comAsremlInputs$ginverse,
      data = new.ph.df,
      na.method.X = "omit",
      na.method.Y = "omit"
    ))
    result.list[[t]] <- asr
  }
  
  # Correlation between estimation value and adjusted phenotype of animals in fold
  corPredPhenFold <- data.frame(fold = colnames(new.y), corPredictionAndAdjustedPhen = NA)
  for (fold in colnames(new.y)) {
    # Estimated values of all animals
    randomCoef <- result.list[[fold]]$coefficients$random
    estimatedValues <- splitAsremlRandomCoef(randomCoef)
    
    # Add estimations to the metadata
    metadataAndCoef <- merge(new.ph.df, estimatedValues[[1]], by.x = givColNames[1], by.y = "id")
    if (length(givColNames) > 1) {
      for (n in 2:length(givColNames)) {
        metadataAndCoef <- merge(metadataAndCoef, estimatedValues[[n]], by.x = givColNames[n], by.y = "id")
      }
    }
    
    # Sum coefficients
    if (length(givColNames) == 1) {
      coefFirstCol <- ncol(new.ph.df) + 1
      metadataAndCoef$sumCoef <- metadataAndCoef[, coefFirstCol]
    }
    
    if (length(givColNames) > 1) {
      coefFirstCol <- ncol(new.ph.df) + 1
      coefLastCol <- ncol(new.ph.df) + length(givColNames)
      metadataAndCoef$sumCoef <- rowSums(metadataAndCoef[, coefFirstCol:coefLastCol])
    }
    
    
    # Filter animals in the fold
    animalsOfFold <- metadataAndCoef[is.na(metadataAndCoef[[fold]]), ]
    
    # Correlation between estimation value and adjusted phenotype of animals in fold
    corPredPhenFold[corPredPhenFold$fold == fold, 2] <-
      cor(animalsOfFold$ch4.adjusted, animalsOfFold$sumCoef, use = "complete.obs")
  }
  
  accuracy <- round(mean(corPredPhenFold$corPredictionAndAdjustedPhen), 2)
  sd.accuracy <- round(sd(corPredPhenFold$corPredictionAndAdjustedPhen), 2)
  
  return(paste0(accuracy, " ± ", sd.accuracy))
}


splitAsremlRandomCoef <- function(asremlRandomCoef) {
  # This function returns the genomic esitmated breeding value GEBV,
  #   estimated microbial value (EMV), and estimated interaction value (EIV)
  #   from an ASReml object
  
  typeOfCoef <- unique(typeOfRandomCoef(asremlRandomCoef))
  
  result <- list()
  
  if ("GEID" %in% typeOfCoef) {
    result[["GEBV"]] <- splitIdAndRandomCoef(asremlRandomCoef[typeOfRandomCoef(asremlRandomCoef) == "GEID"])
  }
  if ("MEID" %in% typeOfCoef) {
    result[["EMV"]] <- splitIdAndRandomCoef(asremlRandomCoef[typeOfRandomCoef(asremlRandomCoef) == "MEID"])
  }
  if ("hadGrmMrm" %in% typeOfCoef) {
    result[["EIV"]] <- splitIdAndRandomCoef(asremlRandomCoef[typeOfRandomCoef(asremlRandomCoef) == "hadGrmMrm"])
  }
  
  return(result)
}

typeOfRandomCoef <- function(asremlRandomCoef) {
  type <- gsub("giv\\((.*?)\\)_\\d+", "\\1", names(asremlRandomCoef))
  return(type)
}


splitIdAndRandomCoef <- function(asremlRandomCoef) {
  df <- data.frame(matrix(data = NA, nrow = length(asremlRandomCoef), ncol = 2))
  colnames(df) <- c("id", "coef")
  df$id <- as.integer(gsub("giv\\(.*?\\)_", "", names(asremlRandomCoef)))
  df$coef <- asremlRandomCoef
  return(df)
}


splitStatsAndDeviation <- function(string) {
  # This function split the statistics and the deviation separated by " ± "
  stats <- as.numeric(sub("\\ ± .*", "", string))
  deviation <- as.numeric(sub("^.+\\±", "", string))
  return(list(stats, deviation))
}

# Updated function with SE calculation
theoreticalHolobionPredicitonAccuracy2 <- function(P, ho2, Np) {
  rEHV <- sqrt((Np * ho2) / ((Np * ho2) + P))
  SE <- sqrt((rEHV * (1 - rEHV)) / Np)
  return(list(Accuracy = rEHV, SE = SE))
}


makeFixedEffects = function(pheno, toFile=NULL)
{
  # Create a fixed effects file suitable for bayesR3
  # this function assumes that 'pheno' is a data frame containing
  # 1 or more factor columns of fixed effects.
  # Each factor column should contain 2 or more levels.
  # It is also assumed that column 1 of 'pheno' contains the record IDs.
  # The first column of the design matrix is for the mean
  # Returns a data frame containing the design matrix
  fix = data.frame(pheno[, -1]) ## strip off the ID column
  id = which(sapply(fix, is.factor)) # find factor columns
  df2 = NULL
  if (length(id)) {
    for (i in id) {
      t = table(fix[, i])
      fix[, i] = factor(fix[, i], levels = names(t)[order(t, decreasing = T)])
    }
    dm = model.matrix( ~ ., fix)
    df2 = cbind(ID = pheno[, 1], as.data.frame(dm))
    if (!is.null(toFile))
      write.table(df2, file = toFile,row.names = F,col.names = F,sep = ' ',quote = F)
  }
  invisible(df2)
}

missingInFold <- function(r) {
  # set one of the fold observations to NA for each line corresponding to its fold number
  local({
    fold <- r["fold"]
    index <- fold + 2
    r[index] <- NA
    return(r)
  })
}
