# Supplementary material for: Reliable enteric methane prediction from the cattle (Bos taurus) rumen microbiome
Source: Commun Biol. 2026 Apr 13;9:810. doi: 10.1038/s42003-026-10048-8 (PMC13265817; doi:10.1038/s42003-026-10048-8)
Supplement: Supplementary file 10 — Supplementary Code 1 [file 42003_2026_10048_MOESM10_ESM.zip › Supplementary Code 1.Rmd]

---
title: "Reliable enteric methane predictor from the cattle rumen microbiome"
output:
  pdf_document: default
  html_notebook: default
---

# Define parameters manually
```{r}
# Define "Australia" or "Spain"
population = "Australia"

# Define the type of logratio transformation
log_transformation = 'ilr' # 'clr', 'alr', 'ilr'

# To run the code including the cross-validation, run the line below.
# It takes a long time to run
# rm(corsVal)
```


# Load data and dependencies
```{r}

# Working directory
setwd(dirname(rstudioapi::getActiveDocumentContext()$path))

# METADATA AND METHANE EMISSIONS
#
# * Common columns in Australia and Spain
# Animal_ID
# sample_ID: Host genetic sample ID
# population
# GEID: Animal ID in the genomic relationship matrix (GRM)
# MEID: Animal ID in the microbial relationship matrix (MRM)
# hadGrmMrm: Animal ID in the matrix of the interaction between GRM and MRM
# 
# * Columns specific to Australia
# MeP.x: Methane production
# Cohort
# dmi: dry matter intake
# DIM: days in milk
# mECM: energy corrected milk
# LWTdelta: daily body weight change during the experiment
# 
# 
# * Columns specific to Spain
# MeC: Methane concentration
# farm
# robot
# NLACTA: Lactation number
# DIM_categorical: Stage of lactation
if(!exists("metadata")){
  load("./metadata_sim.RData")
  metadata <- meta_sim
}


# HOST GNEOTYPES
# Format: Two space-delimited columns. 
# First column: animal ID
# Second column: gneotype in 012 format
if(!exists("genotype")){
  load("./genotype_sim.RData") 
  genotype <- geno_sim
}


# Matrices with metagenome absolute abundances of KOs without KOs presented in Bos taurus. One matrix per population (Australia and Spain)
## Australia
if(!exists("absolute.abundance.Australia")){
  load("./absolute_abundance_Australia_sim.RData")
  aa.aus <- aaA_sim
}
## Spain
if(!exists("absolute.abundance.Spain")){
  load("./absolute_abundance_Spain_sim.RData")
  aa.spa <- aaS_sim
}


# FUNCTIONS AND PACKAGES
source("./Supplementary Code 1 - functions.R", echo=TRUE)
```


# Differences in methane emissions across farms
```{r}
has_asreml <- requireNamespace("asreml", quietly = TRUE)
if (!has_asreml) {
  warning("The package 'asreml' is not installed. Some functions may not work properly.")
}

# Australia
data_tmp = metadata[metadata$population == 'australia',
                    which(colnames(metadata) %in% c('MeP.x' , 'Cohort' , 'dmi' , 'DIM' , 'mECM' , 'LWTdelta'))]
data_tmp = data_tmp[complete.cases(data_tmp),]
if (has_asreml) {
  fixed_effect_model_australia <-
    asreml::asreml(MeP.x ~ 1 + as.factor(Cohort) + dmi + DIM + mECM + LWTdelta, data = data_tmp)
  asreml::wald.asreml(fixed_effect_model_australia)
}

# Spain
data_tmp = metadata[metadata$population == 'spain',
                    which(colnames(metadata) %in% c('MeC' , 'lactation_number' , 'stage_of_lactation' , 'farm' , 'robot'))]
data_tmp$farm <- as.factor(data_tmp$farm)
data_tmp$robot <- as.factor(data_tmp$robot)
data_tmp$stage_of_lactation <- as.factor(data_tmp$stage_of_lactation)
if (has_asreml) {
  fixed_effect_model_spain <-
    asreml::asreml(MeC ~ 1 + lactation_number + stage_of_lactation + farm + robot,
                   data = data_tmp)
  asreml::wald.asreml(fixed_effect_model_spain)
}

# ////////////////////////////
# Plots 
# ////////////////////////////

# Subset relevant columns
data_tmp <- metadata %>% 
  select(population, MeP.x, MeC, farm)

# Long format and relabel traits
data_long <- data_tmp %>%
  pivot_longer(cols = c(MeP.x, MeC), names_to = "trait", values_to = "value") %>%
  filter(!is.na(value)) %>%
  mutate(
    trait_label = case_when(
      trait == "MeP.x" ~ "Methane production (g/d) in Australia",
      trait == "MeC"   ~ "Methane concentration (ppm) in Spain"
    ),
    trait_label = factor(trait_label, levels = c(
      "Methane production (g/d) in Australia",
      "Methane concentration (ppm) in Spain"
    ))
  )

# Create separate subsets explicitly for plots
data_aus <- data_long %>%
  filter(population == "australia", trait == "MeP.x") %>%
  mutate(farm = factor(farm, levels = str_sort(unique(farm), numeric = TRUE)))

data_spain <- data_long %>%
  filter(population == "spain", trait == "MeC") %>%
  mutate(farm = factor(farm, levels = str_sort(unique(farm), numeric = TRUE)))

# Plot Methane Production in Australia (Only Ellinbank)
p1 <- ggplot(data_aus, aes(x = farm, y = value)) +
  geom_boxplot(outlier.alpha = 0.3, fill = "blue") +
  theme_minimal() +
  theme(
    axis.text.x = element_text(angle = 45, hjust = 1)
  ) +
  labs(
    y = "Methane production (g/d)",
    x = "Farm",
    title = "Methane production (g/d) in Australia"
  )

# Plot: Methane Concentration in Spain
p2 <- ggplot(data_spain, aes(x = farm, y = value)) +
  geom_boxplot(outlier.alpha = 0.3, fill = "red") +
  theme_minimal() +
  theme(
    axis.text.x = element_text(angle = 45, hjust = 1)
  ) +
  labs(
    y = "Methane concentration (ppm)",
    x = "Farm",
    title = "Methane concentration (ppm) in Spain"
  )

# Combine plots
combined_p1_p2 <- p1 + p2 + plot_layout(ncol = 2)

# Plot Coefficient of Variation 
cv_df <- bind_rows(data_aus, data_spain) %>%
  group_by(population, farm, trait_label) %>%
  summarise(
    mean = mean(value, na.rm = TRUE),
    sd = sd(value, na.rm = TRUE),
    cv = sd / mean,
    .groups = "drop"
  ) %>%
  mutate(
    farm_pop = paste(farm, population, sep = "_"),
    farm_pop = factor(farm_pop, levels = str_sort(unique(farm_pop), numeric = TRUE))
  )

p3 <- ggplot(cv_df, aes(x = farm_pop, y = cv, fill = trait_label)) +
  geom_col() +
  scale_fill_manual(values = c(
    "Methane production (g/d) in Australia" = "blue",
    "Methane concentration (ppm) in Spain" = "red"
  )) +
  theme_minimal() +
  theme(
    axis.text.x = element_text(angle = 45, hjust = 1),
    legend.position = "none"
  ) +
  labs(
    y = "Coefficient of Variation (CV)",
    x = "Farm + Population",
    title = "CV of methane traits across farms"
  )

# Combine all plots
final_plot <- combined_p1_p2 / p3
final_plot 
 
```


# Genomic relationship matrix (GRM) and its inverse
```{r}
if(!exists("inverseGRM")){
  grmAndInv <- genos2ginv(genotypes = genotype, method = "Yang", maf = 0.05)
  grm <- grmAndInv$GRM
  inverseGRM <- grmAndInv$ginv
}

```


# Microbial relationship matrix (MRM) 

Metagenome data transformation
```{r}
# Prevalence (P) filter.
prev.aus <- aa.aus[apply(aa.aus, 1, function(x) is_in_most_samples(x, p = 100)), ]
prev.spa <- aa.spa[apply(aa.spa, 1, function(x) is_in_most_samples(x, p = 100)), ]

# Remove KOs no presented in all animals of both populations
common_KOs <- rownames(prev.aus)[rownames(prev.aus)%in%rownames(prev.spa)]
prev.aus <- prev.aus[common_KOs,]
prev.spa <- prev.spa[common_KOs,]

# Relative abundance
ra.aus <- sweep(prev.aus, 2, colSums(prev.aus), FUN = "/") 
ra.spa <- sweep(prev.spa, 2, colSums(prev.spa), FUN = "/") 

# Transpose of RA
B.aus <- t(ra.aus)
B.spa <- t(ra.spa)

# ILR transformation
if(log_transformation == 'clr'){
  lt.aus <- easyCODA::CLR(B.aus, weight = FALSE)
  lt.aus <- lt.aus$LR
  lt.spa <- easyCODA::CLR(B.spa, weight = FALSE)
  lt.spa <- lt.spa$LR
}
if(log_transformation == 'alr'){
  lt.aus <- easyCODA::ALR(B.aus, weight = FALSE)
  lt.aus <- lt.aus$LR
  lt.spa <- easyCODA::ALR(B.spa, weight = FALSE)
  lt.spa <- lt.spa$LR
}
if(log_transformation == 'ilr'){
  lt.aus <- as.matrix(compositions::ilr(B.aus))
  lt.spa <- as.matrix(compositions::ilr(B.spa))
}

  
# Scale and center KOs across animals
lt.aus <- scale(lt.aus) 
lt.spa <- scale(lt.spa) 

```


Comparison of KO abundances between countries
```{r}
# CLR transformation
clr.aus <- easyCODA::CLR(B.aus, weight = FALSE)
clr.aus <- clr.aus$LR
clr.spa <- easyCODA::CLR(B.spa, weight = FALSE)
clr.spa <- clr.spa$LR

# Ensure both matrices have the same KOs and in the same order
kos <- intersect(colnames(clr.aus), colnames(clr.spa))
n_kos <- length(kos)

#####################################
# Estimate significance of differences between countries in terms of CLR-transformed KOs
#####################################
results <- data.frame(
  KO        = kos,
  p_value   = NA_real_,
  mean_AUS  = NA_real_,
  mean_SPA  = NA_real_,
  diff      = NA_real_,
  stringsAsFactors = FALSE
)

for (i in seq_len(n_kos)) {
  ko <- kos[i]

  # Extract CLR-transformed values as vectors
  x <- clr.aus[, ko]  
  y <- clr.spa[, ko]  

  # Means
  results$mean_AUS[i] <- mean(x, na.rm = TRUE)
  results$mean_SPA[i] <- mean(y, na.rm = TRUE)
  results$diff[i]     <- results$mean_AUS[i] - results$mean_SPA[i]

  # Wilcoxon rank-sum test
  wt <- wilcox.test(x, y, exact = FALSE) 
  results$p_value[i] <- wt$p.value
}

# FDR correction
results$q_value <- p.adjust(results$p_value, method = "fdr")

# Order by q-value
results <- results[order(results$q_value), ]

# ABSOLUTE ABUNDANCE OF KOs IN AUSTRALIA
write.table(results, file = "./CLR-transformed_KOs_differences.txt", row.names = F, col.names = T, quote = F, sep = "\t") 


#####################################
# Correlation CLR-abundances between countries
#####################################
mean_aus <- colMeans(clr.aus)
mean_spa <- colMeans(clr.spa)

plot_df <- data.frame(
  KO = names(mean_aus),
  AUS = mean_aus,
  SPA = mean_spa
)

fit <- lm(SPA ~ AUS, data = plot_df)
R2 <- round(summary(fit)$r.squared,2)

library(ggplot2)

ggplot(plot_df, aes(x = AUS, y = SPA)) +
  geom_point(alpha = 0.5, size = 2, color = "steelblue") +
  geom_abline(slope = 1, intercept = 0, linetype = "dashed", color = "gray50") +
  geom_smooth(method = "lm", se = FALSE, color = "firebrick", linewidth = 1) +
  annotate(
    "text",
    x = min(plot_df$AUS),
    y = max(plot_df$SPA),
    hjust = 0, vjust = 1,
    label = paste0("R² = ", round(R2, 3)),
    size = 5, color = "firebrick"
  ) +
  labs(
    x = "Mean CLR abundance (Australia)",
    y = "Mean CLR abundance (Spain)",
    title = "Comparison of KO abundances between countries"
  ) +
  theme_bw(base_size = 14)

```


Use the selected population
```{r}
if(population == "Australia"){ 
 lt <- lt.aus
 aa.pop <- aa.aus
 B = B.aus
} else if(population == "Spain"){
 lt <- lt.spa
 aa.pop <- aa.spa
 B = B.spa
}
```


Create the microbial relationship matrix (MRM) and its inverse
```{r}
# Cross-product matrix
crpr <- lt %*% t(lt)

mrm <- (1 / nrow(aa.pop)) * crpr

# Add a small value to the main diagonal because it's singular
mrm <- mrm + diag(1e-8, nrow(mrm))
rownames(mrm) <- rownames(crpr)
colnames(mrm) <- colnames(crpr)

# Inverse of MRM
inverseMRM <- mrmInvFunc(mrm)

# Add a identifier of the rumen metagenomes (MEID) to the metadata
B_for_addMEID2phen <- data.table(row.names(B), B)
row.names(B_for_addMEID2phen) <- c(1:nrow(B_for_addMEID2phen))
metagenome_sample_in_phen <- which(colnames(metadata) == "Animal_ID")
new_col_order <- c(metagenome_sample_in_phen, setdiff(1:ncol(metadata), metagenome_sample_in_phen))
metadata <- metadata[, new_col_order]
metadata <- addMEID2phen(metagenomes = B_for_addMEID2phen, phenotype_and_metadata = metadata) 
```


# Interaction between GRM and MRM 
```{r}
hadGrmMrm <- adamardGrmMrm(GRM = grm, MRM = mrm, metadata = metadata, genotype = genotype)[[1]]
metadata <- adamardGrmMrm(GRM = grm, MRM = mrm, metadata = metadata, genotype = genotype)[[2]]
inverseHadGrmMrm <- mrmInvFunc(hadGrmMrm)
```


# Run prediction models
```{r}
metadata$GEID <- as.factor(metadata$GEID)
metadata$MEID <- as.factor(metadata$MEID)
metadata$hadGrmMrm <- as.factor(metadata$hadGrmMrm)
metadata$farm <- as.factor(metadata$farm)
metadata$robot <- as.factor(metadata$robot)
metadata$stage_of_lactation <- as.factor(metadata$stage_of_lactation)
if(population == 'Australia'){EME = 'MeP.x'}
if(population == 'Spain'){EME = 'MeC'}
if (has_asreml) {
  asremlModels <- list()
  for (model in c("HiBLUP", "HBLUP", "MBLUP", "GBLUP")) {
    print(paste0(
      "Start population ",
      population,
      ", trait: ",
      EME,
      ", and model ",
      model
    ))
    asremlModels[[population]][[model]] <-
      do.call(asreml,
              asreml.args(
                population = population,
                y = EME,
                model = model
              ))
  }
} else{
  message("Skipping ASReml models because 'asreml' is not installed.")
}
```


# Estimation of variance components
```{r}
if (has_asreml) {
  if (population == "Australia") {
    varcomp_Australia <- data.frame(matrix(data <- NA, nrow = 4, ncol = 4))
    rownames(varcomp_Australia) <- c("HiBLUP", "HBLUP", "MBLUP", "GBLUP")
    colnames(varcomp_Australia) <- c("h2", "m2", "i2", "ho2")
    
    # HiBLUP Australia
    summary(asremlModels$Australia$HiBLUP)$varcomp # variance components of HiBLUP Australia
    varcomp_Australia["HiBLUP", "m2"] <-
      pasteStatsAndSE_pin(round(
        nadiv::pin(asremlModels$Australia$HiBLUP, m2 ~ V1 / (V1 + V2 + V3 + V4)),
        digits = 2
      ))
    varcomp_Australia["HiBLUP", "i2"] <-
      pasteStatsAndSE_pin(round(
        nadiv::pin(asremlModels$Australia$HiBLUP, i2 ~ V2 / (V1 + V2 + V3 + V4)),
        digits = 2
      ))
    varcomp_Australia["HiBLUP", "h2"] <-
      pasteStatsAndSE_pin(round(
        nadiv::pin(asremlModels$Australia$HiBLUP, h2 ~ V3 / (V1 + V2 + V3 + V4)),
        digits = 2
      ))
    varcomp_Australia["HiBLUP", "ho2"] <-
      pasteStatsAndSE_pin(round(
        nadiv::pin(
          asremlModels$Australia$HiBLUP,
          ho2 ~ (V1 + V2 + V3) / (V1 + V2 + V3 + V4)
        ),
        digits = 2
      ))
    
    # HBLUP Australia
    summary(asremlModels$Australia$HBLUP)$varcomp # variance components of HBLUP Australia
    varcomp_Australia["HBLUP", "m2"] <-
      pasteStatsAndSE_pin(round(
        nadiv::pin(asremlModels$Australia$HBLUP, m2 ~ V1 / (V1 + V2 + V3)),
        digits = 2
      ))
    varcomp_Australia["HBLUP", "h2"] <-
      pasteStatsAndSE_pin(round(
        nadiv::pin(asremlModels$Australia$HBLUP, h2 ~ V2 / (V1 + V2 + V3)),
        digits = 2
      ))
    varcomp_Australia["HBLUP", "ho2"] <-
      pasteStatsAndSE_pin(round(
        nadiv::pin(asremlModels$Australia$HBLUP, ho2 ~ (V1 + V2) / (V1 + V2 + V3)),
        digits = 2
      ))
    
    # MBLUP Australia
    summary(asremlModels$Australia$MBLUP)$varcomp # variance components of MBLUP Australia
    varcomp_Australia["MBLUP", "m2"] <-
      pasteStatsAndSE_pin(round(
        nadiv::pin(asremlModels$Australia$MBLUP, m2 ~ V1 / (V1 + V2)),
        digits = 2
      ))
    
    # GBLUP Australia
    summary(asremlModels$Australia$GBLUP)$varcomp # variance components of GBLUP Australia
    varcomp_Australia["GBLUP", "h2"] <-
      pasteStatsAndSE_pin(round(
        nadiv::pin(asremlModels$Australia$GBLUP, h2 ~ V1 / (V1 + V2)),
        digits = 2
      ))
    
    # Print varcomps in Australia
    varcomp_Australia
    
  } else if (population == "Spain") {
    varcomp_Spain <- data.frame(matrix(data <- NA, nrow = 4, ncol = 4))
    rownames(varcomp_Spain) <- c("HiBLUP", "HBLUP", "MBLUP", "GBLUP")
    colnames(varcomp_Spain) <- c("h2", "m2", "i2", "ho2")
    
    # HiBLUP Spain
    summary(asremlModels$Spain$HiBLUP)$varcomp # variance components of HiBLUP Spain
    varcomp_Spain["HiBLUP", "m2"] <-
      pasteStatsAndSE_pin(round(nadiv::pin(
        asremlModels$Spain$HiBLUP, m2 ~ V2 / (V1 + V2 + V3 + V4 + V5)
      ), digits = 2))
    varcomp_Spain["HiBLUP", "i2"] <-
      pasteStatsAndSE_pin(round(nadiv::pin(
        asremlModels$Spain$HiBLUP, i2 ~ V3 / (V1 + V2 + V3 + V4 + V5)
      ), digits = 2))
    varcomp_Spain["HiBLUP", "h2"] <-
      pasteStatsAndSE_pin(round(nadiv::pin(
        asremlModels$Spain$HiBLUP, h2 ~ V4 / (V1 + V2 + V3 + V4 + V5)
      ), digits = 2))
    varcomp_Spain["HiBLUP", "ho2"] <-
      pasteStatsAndSE_pin(round(nadiv::pin(
        asremlModels$Spain$HiBLUP,
        ho2 ~ (V2 + V3 + V4) / (V1 + V2 + V3 + V4 + V5)
      ), digits = 2))
    
    # HBLUP Spain
    summary(asremlModels$Spain$HBLUP)$varcomp # variance components of HBLUP Spain
    varcomp_Spain["HBLUP", "m2"] <-
      pasteStatsAndSE_pin(round(nadiv::pin(
        asremlModels$Spain$HBLUP, m2 ~ V2 / (V1 + V2 + V3 + V4)
      ), digits = 2))
    varcomp_Spain["HBLUP", "h2"] <-
      pasteStatsAndSE_pin(round(nadiv::pin(
        asremlModels$Spain$HBLUP, h2 ~ V3 / (V1 + V2 + V3 + V4)
      ), digits = 2))
    varcomp_Spain["HBLUP", "ho2"] <-
      pasteStatsAndSE_pin(round(nadiv::pin(
        asremlModels$Spain$HBLUP, ho2 ~ (V2 + V3) / (V1 + V2 + V3 + V4)
      ), digits = 2))
    
    # MBLUP Spain
    summary(asremlModels$Spain$MBLUP)$varcomp # variance components of MBLUP Spain
    varcomp_Spain["MBLUP", "m2"] <-
      pasteStatsAndSE_pin(round(nadiv::pin(
        asremlModels$Spain$MBLUP, m2 ~ V2 / (V1 + V2 + V3)
      ), digits = 2))
    
    # GBLUP Spain
    summary(asremlModels$Spain$GBLUP)$varcomp # variance components of GBLUP Spain
    varcomp_Spain["GBLUP", "h2"] <-
      pasteStatsAndSE_pin(round(nadiv::pin(
        asremlModels$Spain$GBLUP, h2 ~ V2 / (V1 + V2 + V3)
      ), digits = 2))
    
    # Print varcomps in Spain
    varcomp_Spain
  }
} else{
  message("Skipping variance components estimation because 'asreml' is not installed.")
}
```


# Estimation of prediction accuracy as a 10-repeated 5-fold cross-validation 
```{r}
if (has_asreml) {
  if (!exists("corsVal")) {
    corsVal <- list()
    for (model in c("HiBLUP", "HBLUP", "MBLUP", "GBLUP")) {
      for (repetition in 1:10) {
        print(
          paste0(
            "Start population ",
            population,
            "; model ",
            model,
            "; repetition ",
            repetition,
            " of 10"
          )
        )
        corsVal[[population]][[model]][[repetition]] <- xvalRandomAsreml.v02(population = population, model = model)
      }
    }
    
    # Average between repetitions
    m <- c()
    sd <- c()
    accuracy <- data.frame(matrix(
      data = NA,
      nrow = 8,
      ncol = 4
    ))
    colnames(accuracy) <- c("population", "model", "mean", "sd")
    accuracy$population <- rep(c("Australia", "Spain"), each = 4)
    accuracy$model <- rep(c("HiBLUP", "HBLUP", "MBLUP", "GBLUP"), 2)
    for (model in c("HiBLUP", "HBLUP", "MBLUP", "GBLUP")) {
      for (r in 1:10) {
        m[r] <- splitStatsAndDeviation(corsVal[[population]][[model]][[r]])[[1]]
        sd[r] <- splitStatsAndDeviation(corsVal[[population]][[model]][[r]])[[2]]
      }
      accuracy[accuracy$population == population &
                 accuracy$model == model, "mean"] <-
        round(mean(unlist(m)), 2)
      accuracy[accuracy$population == population &
                 accuracy$model == model, "sd"] <-
        round(mean(unlist(sd)), 2)
    }
    
    print(accuracy)
  } else {
    print(
      paste(
        "Cross-validation has not been executed to avoid overwriting a previous result, which likely required a significant amount of time to complete. If you wish to overwrite a previous cross-validation result, please remove it using rm(corsVal) and attempt this section again."
      )
    )
  }
} else{
    message("Skipping prediction accuracy estimation because 'asreml' is not installed.")
}
```


# Estimation of Reference Population Size
```{r}
# Estimation of reference population for both populations
rEHV_Australia <- data.frame(Np = integer(), Accuracy = numeric(), SE = numeric())
rEHV_Spain <- data.frame(Np = integer(), Accuracy = numeric(), SE = numeric())

# Loop through reference population sizes
for (Np in 1:10000) {
  result_Australia <- theoreticalHolobionPredicitonAccuracy2(P = 1032, ho2 = 0.59, Np = Np)
  rEHV_Australia <- rbind(rEHV_Australia, data.frame(Np = Np, Accuracy = result_Australia$Accuracy, SE = result_Australia$SE))
}
for (Np in 1:10000) {
  result_Spain <- theoreticalHolobionPredicitonAccuracy2(P = 1032, ho2 = 0.34, Np = Np)
  rEHV_Spain <- rbind(rEHV_Spain, data.frame(Np = Np, Accuracy = result_Spain$Accuracy, SE = result_Spain$SE))
}

# Add population labels
rEHV_Australia$Population <- "Australia"
rEHV_Spain$Population <- "Spain"
rEHV_both <- rbind(rEHV_Australia, rEHV_Spain)

# Plot with error ribbons
ggplot(data = rEHV_both, aes(x = Np, y = Accuracy, color = Population)) +
  geom_line(size = 0.1) +
  geom_ribbon(aes(ymin = Accuracy - 1.96 * SE, ymax = Accuracy + 1.96 * SE, fill = Population), alpha = 0.2) +
  geom_vline(xintercept = 400,  linetype = "dashed") +
  geom_vline(xintercept = 6000, linetype = "dashed") +
  geom_hline(yintercept = 0.45, linetype = "dashed", color = "blue") +
  geom_hline(yintercept = 0.35, linetype = "dashed", color = "red") +
  scale_color_manual(values = c("blue", "red")) +
  scale_fill_manual(values = c("blue", "red")) +
  labs(x = "Reference population size", y = "Prediction accuracy",
       title = "Theoretical accuracy of estimated holobiont value with error bars") +
  scale_y_continuous(
    breaks = unique(c(0, 0.10, 0.20, 0.35, 0.45, 0.60, 0.70, 0.80, 0.90, 1)),
    limits = c(0, 1)
  ) +
  scale_x_continuous(
    breaks = unique(c(400, 2500, 5000, 6000, 7500, 10000)),
    limits = c(0, 10000),
    labels = scales::comma
  ) +
  theme_minimal()


```
