# Supplementary material for: Reliable enteric methane prediction from the cattle (Bos taurus) rumen microbiome
Source: Commun Biol. 2026 Apr 13;9:810. doi: 10.1038/s42003-026-10048-8 (PMC13265817; doi:10.1038/s42003-026-10048-8)
Supplement: Supplementary file 11 — Supplementary Code 2 [file 42003_2026_10048_MOESM11_ESM.txt]

#!/bin/bash

# Function to check if a KO ID is found in Bos taurus
check_ko_in_bostaurus() {
    ko_id=$1
    echo "Checking $ko_id in Bos taurus..."

    # Fetching linked genome entries for the KO ID
    curl -s "https://rest.kegg.jp/get/${ko_id}" > koInfo

    # Check if the KO has genes in Bos taurus
    grep -i "BTA:" koInfo > resultKO

    # Output files
    found_file="found_in_Bos_taurus"
    not_found_file="not_found_in_Bos_taurus"

    # Check if Bos taurus is in the response
    if [[ $(wc -l < resultKO) == 0 ]]; then
        echo "${ko_id}" >> "$not_found_file"
    else
        echo "${ko_id}" >> "$found_file"
    fi
    rm koInfo resultKO
}

# Check if a file name was provided
if [[ -z "$1" ]]; then
    echo "Usage: $0 <filename>"
    exit 1
fi

# Main execution loop to read KO IDs from a file
while IFS= read -r ko_id; do
    check_ko_in_bostaurus "$ko_id"
done < "$1"
