# Supplementary material for: Reliable enteric methane prediction from the cattle (Bos taurus) rumen microbiome
Source: Commun Biol. 2026 Apr 13;9:810. doi: 10.1038/s42003-026-10048-8 (PMC13265817; doi:10.1038/s42003-026-10048-8)
Supplement: Supplementary file 12 — Supplementary Code 3 [file 42003_2026_10048_MOESM12_ESM.txt]

//--------- INPUT FILE information
-phef   /path/to/phenotype_file.txt
-fixf   /path/to/fixed_effect_file.txt

-genf   /path/to/rumen_metagenome_file.txt 
-classf   /path/to/classification_file.txt
-sc   0
-tc   1
-h  0.31 # Define an starting microbiability

//-------------- OUTPUT FILE information
-pre   results
-d  3

//-------------- MCMC parameters
-I 50000 //Number of iterations
-chains 5

//--------------  mixture distribution information
-pi 0.94,0.049,0.01,0.001 
-alloc 0.0,0.0001,0.001,0.01 
-alpha 1,1,1,1 

//--------------  Optional extras
-L 1 
